# Supplementary material for: Insights into the RNA Virome of the Corn Leafhopper Dalbulus maidis, a Major Emergent Threat of Maize in Latin America
Source: Viruses. 2024 Oct 9;16(10):1583. doi: 10.3390/v16101583 (PMC11512364; doi:10.3390/v16101583)
Supplement: Supplementary file 1 [file viruses-16-01583-s001.zip]

Archive with 2 entries (2 files):
- Supp Table 1_HD.pdf
- Supplementary material 1.txt
