# Supplementary material for: Insights into the RNA Virome of the Corn Leafhopper Dalbulus maidis, a Major Emergent Threat of Maize in Latin America
Source: Viruses. 2024 Oct 9;16(10):1583. doi: 10.3390/v16101583 (PMC11512364; doi:10.3390/v16101583)
Supplement: Supplementary file 1 [file viruses-16-01583-s001.zip › Supplementary material 1.txt]

>Seq1 [organism= Chicharrita del maíz orthomyxo-like virus] RNA 1 genomic sequence
GGCCTGCTCAGAAAACACTAGCAAATCTAAGCACGAGTAGAATGTTTTGCAAAAGCACGTGCTCATAAAACTCCTACCGTCGACCAAATACAACATCATGTTCAGTTACCGTACAAATAGTCTTCTATGCGCCACTCTCAGCAAATCCCGCGATCCCGAGACATTCCCCCATGATTCTCTTGCGTCTTGGCCTGCTCAGAAAACACTAGCAAATCTAAGCACTGTCTCCGCCCTATATCTATACACAAACCCGCCTCCCATGGGTTACGGAACCCCCGCTCCCAAGGTCGCTGAGTCAGTTTTACGCGCCTATTCATACAACAGGAATCCTCCTGAGCATCGGACCAGGAAAATAGACTTGTGGAATGTAAATGTCCCTTACTGGATGGGCCCAAGCAACAACTTCCCCTTTTCGGAAATTCACGGTAATTTTCATGCTGGGGAAGCTCGACAAATGTTCACCCGGATGCTGAAAGACAATTTTGAGAACATCCAAATTGTTTGTGACAATGTCATCAAACATTTGTTGGAATCCAATTCCTCACTTTTGACGAAAGGGCGACAAACTTGGTGTCCTCTCCAGGAGCAAAGCCTGCCCAGTGCTCTAGCTTACAAAAATATGTCTGACTTCTTTGAACAAAATCTCGGGGTGAAGTCCACTAACTGTCTGGAGTGGATTCGCTGTTTCTTTCAGCTTCTCAACAAAGAGGAGATAGTGTATCAGGGGTATCAGTGGGAGGAAGTCCAGACCCGAGTTATTGATAAAGTCACGCGCATAACTACAAATCGAGTGAAGAGAAAACGCAAAGTAGTTACCAAGAAAATTCAGGGTAATGAGAATTGTTTTAAGTTTACTATGGCCCTGGCTCGATCCTTTTGTTCCTACATTAAGCACGGAGAAAGAGGAAAGCTAGATCGCAGAGCGATCGCTTCTGCAAATATGATTCTGAGGATGTTCCTCTATATGGTAGAGGAGTTTCACCTCCAACTATCAAAGTTGATACCAGGCTCAACGATAGGTGTGGGAGGAGAGGAAAAGAAGAGGCGCATATCAGTTTCACTGCAAGAGTCAACTCTTAACAACCCTGACATGGCTGCCAAGGTGCAAGCCACGCAGGACGCAAGCAAATGGAATGAGTGCCTCTCCGCAGATTTGTTTGCTCTCCTCCACATCTCATGGTTCGGGACTCATGACAGAAGAGCTCTCGGGTTGCCTGATCCCAACAATAATGAAACTCTGTTTCTCAAGATATGCCTGGCCGCCCATCACCTATTATCTATAAAGCGGATCACCTTGGGAGAGGGACCCATTTGCTACTCTGATGGTGGTAACTTTAACAGGCCTGAGTGGCGAGCAGAAAACATAGGCAGATTCAATCCCATGACAAGGCTGTGGTTTGAGCAGTGCATCCCACTGTTGACAGGAGATCAAGCTGTGTACATGGAGGCATCCCCAGGAATGTTGATGGGAATGCACAATGCCTTGTCGACTACAGTGGGTCTAGCTCCAGTGATGCATAGAGTAAATTCAGTAGAGGCATGTATAACAACATTAAGGTCTAGTGATGACTCGATGACATTGTTCCTGTGCCTAGACAGAACCAAGATAGCAGAGCTAATTGATCAAGACAGGAAGAATCTAAAGCTATTAGGAATCAATCTAAGTGAGGCTAAGACTATGCTGTTCAAATTGGGCTATGGTGAATATACCTCCTGGTTTCAGGATGGAGACTTCGTGGCACAATATGGAGTAGAAACCTCAACTCTAAGGCCCCAGGGAAAGAACCCAGCTGATGACCTGTATTCAATAGCCAAGAGCACTTCCGTCTCCCAACAAAGACTGGAGATGAACCCTCTAGGAGCAGAAGCGAAGATTCGCATAGGAATAGACAACTGCCGACGACTCTGGAGGATTGAGCACCAACCCAACAAAAGAGAGAGAATTTCAGGCAAAGTGCTGATGACCGCTGATGGAGGAGATTGCTTGTGGACTCCAATGCGATGTCACCTCGAGGAAACATCCCTGAAGGAGCAGTTCATCACAACAATACAGGAGAGAGAGTACATGTTGCGATTGAGGCACCCAGACAATCCTTTTAGTTCTGATCCTTCAGAGGACCTGACATATTCAGTCGAAGCTGGGAGAATTGTATCTGATCTAACTGAAGTTCCGAGGACAGTGTTTCATTTTGTGAAACGCACAAATCGGACCAAAAAGAGTTCCATCACTTCAAAAGCCCAAATTGAAGACGCCCACAAGAGAGCTCTAGAGGTGGTAGAGGCTGTTCATCTCCCCAGCCGCATACAGAAACCGTCCACCGCAGCACCACTCAGTGAGTTCGTCCTGACCCATCTTCAGTTCCTGAGGGGAAACAGTATACTGTCGTCAGAGCAGCAAGAGGAATACGAGAGGGCCCTTTCTATATTAAACAGGGAAGAAAATCCACCTGAGGAGGGGGAGCGCGGTTACGATTTACTTTAGGCTTGTATATATTTCATGTGTAGCATCATTTATATATGTTATTTTTCGTTATTCAGAGAGTATGTTCAAAAGCAC
>Seq2 [organism= Chicharrita del maíz orthomyxo-like virus] RNA 2 genomic sequence
TGAACCCAGAGAATATATCCGATTTTTCTGAGATGACCATGCACGCGGTTCGCAGCATTCTAAAATTGAATCAGCGAGCCTTAACGGTACTTGAGTCCACTCCCTCTTGCAACCTAGATGTAGTTAGGCGGAACGCAAAAGACATACGAGACCCAAATCCCTTAGCCTCGACACTAGAATGCATGTCAAGAAAATTTCCCATAGCGGCAATGACCTCCAAGGTCAAAGGTTTGAAACCTCCCGAGCATTTGATATCGAAGACCGTGGACAATCACAATAGAGATAGAATCTTAGTCAAGAAAGAGCTCGTTGATTGGTGGCTTGAAGATGCTCCCATCCCAGATGCTGAGCAGAGGAAGCTCATAGACGTTTTGTATAAGCAGCCTAGATCGGAAGCTAAGGCCTACTTCTCAATTGATTGGTCCAGGACCAGAATCAAGTATGGGAAAGTGCAGCTATCCAAAGTGTTGGCACCCACTAAAGTACCCTTGGCTAGGATCCCCAAACAGTGCCAAGAGAATCTAATCCTGCAATCTTTGCTTCCAGATTTTGTCTTAAAATTTGAGAACAGCAACCCCCATTTTGAGGCCGTGATAAAAGAATTGATGGGTTCGGAGCTTTCGACAAAAATGAGCTTCCTTCAGCAATATAGAGTGTTGGCCCAGCATTTAGATCCCAAGCCTAGACTGCAGCCCATGACACATGGTGCCTCAGATCAAACCGGAGTGATTCGCTATGCACTCTCTCAAGATAGGTTCGCCATCGTGAATGCCAATTTGCCCGTTGACACTCAAAGCGTTGAGTACAATCAGTGTTTGTTGATGCTGTCCCATGCTTGTCAATTGTCCATCAAGCATAATCATACCATGGAGGAAGTAATCAACTGTCTAAAAGCCACAAGTCTCCATGGTAATAAAGTCTCGGAGCTATTAGGAAAATGGGATCAGGGCCCAACCCCAAGCATGCAATTCCTCCAATGTTTGCTTAGCAGACGTGTCAACATGCAATCTTGCTGGAGGGGTGTCAGTTTTTATCCGCTGCCTGCTCCTGGTAAGATAGAAGTGATTGAGAAAAAGACAGAGGGTGGCCTCTCCTACAAAGAGTATCATGGTAGGGAAACTGTCCATTTTCGTTTCAAAGACACTATAGGTCAATTCCTCAAGGAAGGAACTAAACCCGTGAACCTGATCATAAAACTCAGCGACACAGAGCAAATGAGACATTGTGTTGCTGCAGTAGCGGTCTATTGCAGGTACGGATTCAATAACTGTAAAGCCAAGACCAAAAAGAAGGCAGAGGACGAGGTGTACACTAAGATCAAGAAAGACCCCAGAGCAATGCTTGAGGCCACTCAAACCCCAATTTGGAACCTCTTTTCAAGCATTGGAACATGGGGGGCTCTGACGATAGACCGATGGGTAGAAACAGAGTCTGGATACCCTCAGCTCTGTGAAGTGACTTCATACAACACCATCCAGAATGTCACCACAGGTCAAACAATTAGCATCCCGGATCCTCCTGAGAACGTGACCCTCCCCTCAGCTTTCCTTGTACCGGAAGGAGCTCTCAAAATGTGGGACTCAGCTAGCCAACGACTGTATTACGTCCTCGTACGCATGCTGCGGAAACTAGACGAGTACTCCTCGCGAGTGGTGAACAACAATTTTCAGCTGCCCAATCACTCGATAATATTGTTGGTCCCTAAAGCAATGCGCAATTCCGTGAGTTATTCGTCAAGAATGATAGCCACTCAAATGATAAGGAACAAGCATGAAAAACCAGCTGAGTATCAATCAGTCATTCTGTCACTGGCTCTCTCATTCTGCCACGGATTTGACCCCAATGTTCCCCACAAATTGCTGCTCTCTTTCCAATATGGCCCTGGAACAATAGACCTTACAGCTGTAGAGGGAATGTTCCTATATGACGAGAGCCGCATGCAATACATGCTGAGTGGGAAGCCTCTGTCCAGAAGAGATACCCCGAAAGCCACTTTAGAGTGGACGTTGGATGGGATATTAAATGGCTACCAGATCCAATTGGATGTGTCAGGACAACATAGATTTATGGGAGTTGCTCAGTTAAACAGAAGATGTGAATCAATCCAAGACGGAGAGACTTTCCACACCACCCTTGCAGGAAGGCTCATAACAGTGATAAGAGACAGATCCATCTACCACTCAAAGAAGTGGACAATCGAGAGGACCATGAGGCCGTTCAACACTGAGGTTGGAGGGGACCAGCTCGACATCCTGGCTTCATTATGCAGGAAGAGAAGAGTGGCCGAGACAGAAGGAGAGGAACAAGGGGGTCCAAGCAAAAGAGCCCGATTTGATTCCACCTTGTTTGATGAGGATGACTTTTGATTTCATGGATCCCTTTGGTGTTTGGAATCTTCTCCACTTACTTATGAGAACTTTCTTCATTGTATATACTTTGTATTGTCCCATATTATAGTCG
>Seq3 [organism= Chicharrita del maíz orthomyxo-like virus] RNA 3 genomic sequence
GCCAAATATACACTTAAACGCGAGAGCCCGCCACGTAATAACACGTGCTTTTACCAATTACTAATTTGACCTTGACCTCTTTTACAGATGGATGATCCTTACAAAGAACTTCTGGAAACGGAGTCGCTCTACCCCCGCACATTCATTCAAGTGTACGGAGAGCAATCACCACATTGGGGAAGGGAGAACTGGCGTCAAAGAGAAGTGAGTCTCCGGCACGACATGGTCTGCTCTCTCCTGTGCAACCTCACCTTGAAGAGACCGGCTCAAGAACTCCTGAGTGCACCGCCCCCCAAACGACCAAGGCAGGAGGATCCAGGTGAAGGGACATCAGGAATGCAGCAGCCCTCCTCTTCAGGATCATCGTCAGGAGGAGTTTTCCAGCCCGTAATTGTGGAGTGGGAAGAGCCCAGAGATGTTGGAGACGCCGGTGAAGAAGATGTAGAGATGGAGTTCATACCGAACAGAGAGCACAAATTCAGGTTCACGATGCTGGAAGGTAAGATCAATTCAGCCGCCCTGCAAATAAAGTATGCGAACAAATGGGGCACACCTGTTCCAACTCGCACTTATGACCTTATCGATAGAGTGATGAAAAGATTCATTGAAGTGAAGGTCACTTTGAATCCTGAGAGGGCTCTTTCAGAATTTGGAGTTTATTCAGCTCAAAATGCTGGGCATGTTGCTCTATATGCAATCAATCCCAACTCTTTAGAGTCAGTGTGGCACCCATTGTCAGAACCCGTAGATGGGGAAAGAAAAGTACTAGCGTTCCTGGCCACTCGTAAAGCTCTTCTGACTCAAAGAGGTGTTACTGAGTTTGACTCAATGGAAGTGTATGATGTAGCTGATTTCATCTTTTGCAATCAGAGATTCAACAGCAATGTATGTGAGTGGATCATCCCCATGTGGAACAAGACCTTTGAGCCTCCGCCTGAGAACTATGAACCCTTTGATTTTTCAGGAGAAGAAATAACACCTGATCTGTTAGCCGATAAGTTAGAAGACCCTAGGTTAAGAACCAATTGCCCGCCAGTCCTATGGGAGGGGAAACTGGTGCCTCCTTTAATGTGTGAGCCCCTAACAACCACCAGTGATCTTGACTCAGAAATGGTTGATGAGTTCCTCTCGCAAATGATGGAGTCTGAAGACCAGGAGTTAAGAGGAACTCCCGTTTTCAACTTCATTAGGGAATGGTGGCTCAATTCTGATAGCAAGAGCACATTCAAATTCATGTCCCCCAGGGATGCACCAAGCATGGAGCAGGAAATTCCTTTAAAAGAAATGCTGGGTCTTGGAGCTAAAGGCTCTATAAGAGACGACTCAGATGAAACCACAACTCAAAAGGTGTTCAGTCCACCTGCCCCTCGCAGATATCATCCCTGGTTTGACTCTCTCATGGAAGACCTGGCCAAACCACACTTGAGGGAGGGAAACTACTACAGGCAACTCACGAGGAACGAGGCAGATTCTCCGCATCCCATGGATAAAGTGACCGCGGCCTGCTTCACTGAGATTGTCAACCTATTCGGTGAGAGCAATATTGGGGCATATTGCAACAAAGTGAGCAACTTCTACTCAAGAATTGGGGGTTCTTACTTGGGAGATACGGGTGGAAATCCCAACTTCAGTTTCATCTCAATATTCCCTCTGTATAGTGTTACAACCACTGAAGAAGGAGTGAGAGAAAGGTTCGTGGATGGTGTCTGCATCAGAGCCCCTCATCATGCGGTTGCTCCTACTGACAAGGTCAATTTCATCACCATTGAGAAATTAGCCACAGACGCAAAGTCTATCGCTTATTCCGAATTTTTGAAATCTGGCGAAATAATTGCAACTCGAGATGGAGCTAGGTACTTCATGAGAACTAATTCGGTTAAGAAAATAGATGCGTCTTACCTAACCTTCATAGAAAGCTCCATCTTCGTAGCATCTAATCTGGCGGGCGAGATCATCTTAAACGGGCTTGCTGAATCCACTGATGAAGTCAATCCTTCCAGTCCAGAAAGTTGGATAAGAGACCATGGATTGTGGATGGTCGACAGAATAGTAGAAGCGGCACTGACTGCAACTCTAGCAGGTCCCCAAGAAGAAGGAGCATTTTCTATTCTCAGAAAACTATTCATGATAGCCCTTGCATGGTCAAGAGGAGAGAGAGCTGCCATGTGGAACCCGGTTGAACTGTGCGATAAGTTGAATGAGTGTCTGATCAACCATCCCTTGGCCATGCACTACGCTTGCTCTATGATTGACTTAATAAAGGGCCCCTTGTCTGAGGTTTACACAGGAGTGGAGGATGCGGATTAGAGTTATTGTGGGAGACGTTTTTATCCTTTGTTTTTCCAAGA
>Seq4 [organism= Chicharrita del maíz orthomyxo-like virus] RNA 4 genomic sequence
TAGAGTTGCAATAGCACGTGCTCTTTACTTCTTTACGTTTCTCCCTGTTTAACTCCCCATTATGGCCACCACTTCTGCTGACCCCGAGGTTCCAGCACCACCTCCGCTCGCGGCCCCTCAGCCCCCATTAGCTCCTCGTCCAACTAACCGCGTGTTAGTAAACATTGAGAACCCTTCAGTAGCCATCCCAGAAGCCCGTAGGAATCAGTACCAGCCAGATAATGCATTGAAAGCCCGGTGCATTACTGCTCTAGTCCATGCTCATGTCCAAGTAGGAGTCAAATTTCAACTCACTTTCGAAGACATGCTCAATATCTCTATGTCTACCCAATTAACTTCCATCATTGCCACTGTCCATACCATAAATCGCCAAGGGGCCAATCCCAATGGTAGAGGCAAGGTAACAGAGAAAGTGGGAAAATTCAAATTCCAGTTTAAGGACAGGGTAATCGAGGGAGAGAAGGCCCAAGTCACTAAAGTTGTGAAAGATGTCTTCTTGGCTTATGGCCTGGACTACAACCAAAATCCTTTTCCTGCCCCTTGGTTAGGTGTTATGGCCCCTTATCTAACTTTCATGTCTTGCTTCAAGCATCGAATGGATGAGGTCAGGAATGGTGTCTCGAAGTTCCCCATCGGAAAGACCGAAGAAGGAGACACCAAAATGGTGGATCTTGGACAATTCGGTTTGAATCCTTCTCACCACATCCACTGTGAGGGAATCACATATCCTCCCACTAAGCGGTCTTCTATTGCTCAATCTTTAGGTCCCCTTGCCCAATTGATCCTCCTGAACCAATCTAGAAAGACCCCGAATTATTCAGACAAGTGGAAGAAGGCAACCGCTCGATCATTGGCTCACATCCCCAATCATCAAGCCATCATAGAGCATATCTTCACCCACGACGCAACCACTGTCTCCCCTTATCTGGCTGTCATTGGTGACTTGCTAACTATAACCGGTGCTAGGTCATCAGTTAAGGCATACTTTCCATTCGCGTTCTATCGGGCCATCCTCGCTCCGGATACACTCAGAATGATGGCTGAGGGCCCCAAGTCTCCATCGAGAGATGAGCCCCCAGTCTACACTAAAGTGGTGATACCCTACTTTGGTGGGATCGATCACTCAGGAAAGGGTGCTTTCAGTTTCTACAACTCTGTGGTCCCTCACGTGTTCAAAATGAATATTGACACCACTGCTGAAATTGTTCAGGCCATCATCTTCCACTCAGTGTGGGGCTCCCATTTGGAGGATCAAAACGTCATACACTTCATGACTGGGCTTAGATTTCCTTCTCGCCACGAGATCGGCAATGCATTCAGAGGCAAGGGACAGTGCCAAACTGCCGTAGAGTTCCAAATGCCCAAGATATTGAAATATGCAAAACTGTCCCAAGCATTGCCCACAGACAAAACCGCAGGAGGGCAATCTCAAGTTTGGAACAGAGTGACATTCTCTGGGAAAAGGAAGGCAGAGCTCTCGAGCGATTTCAAGGACTACTTCCGAAAGAGGAGAGCCATGGGTTCTACGACGGCCGTCACCGGGAACCTATTTGCGAGCCTATCCGCGTACAAGAATGCAGTGCTTCGGGGAACATTGAAGGATGGCTACATCTACCAAGGGGTTGTGAACTGGCGATCCACTGAAGGGCTGACACCGGAGCATCCTGGGGAGGAGGTGGCCGAGCCAACAGCAGCTAGACCTCGCCTCTTCCTGTCCACTGAAGCGGCGGAACCGAGGGTAGAAGATGCGGGAGATGAGATGGAAGAGGGGGATGTTTAGTGAGGTTAAGTTTCTTTTAGTAATAGTTTATGTTTTT
>Seq5 [organism= Chicharrita del maíz orthomyxo-like virus] RNA 5 genomic sequence
CGCGGTTTGAGGTTTGAAAAGGGTTCTACGGAGGACTAGAGCAGCAAAAGCACGTGCATTTCAACTCCACCGTAGAACCCTTTTCAAACCTCAAACCGCGCAAGATAAAAAAAGAAATGATTTTTCTATTAACTCTCCTCATGTTATCATCAACCAAAGGCCACTCCTTTCCCAGGCAAACAGAATCCCCATGCTCCAGGAACTGCACTGGCAAGATTCATCTGACCCCTCCTCAAATGGCTGAAGTGAACATAAGTAGTTCTTCTGTTCAATCCACAGTATACCGGGCCCCCAACACAGTTCCTGGGCTAATACTGTCCATAAAATATTGGAGGTCCTATTGTCCCTTCTGTTTGGCCTGCGACCCCTCGGAGCTCTGCACTTCCATCGAAGAGAAAGTTTTGCCCGATCCCAAACTAGTGGCCGACATATTAAAACATAAGAAATGTCCATCGGGTTCTCTTTGTCCACCTGCGTCCTCTGAGTGCTTAGGAGGTGGACTCATTCATTGTTCGGGGCCCCCTGTGTTGGATAGATGGATCTCCAGTTCCAAGTTCAAGTACAAAGGGATGTTCAAAAGAAGCGCGCTGGGTGATGCATGTGTTCAGGACTGGGAATGCTCGATCCAGGAGGTCAATTACCCCATAATTCTAAATGGAGATAATTTAAATGGTGTTTGGGCCTCAAGTACCTCCTCTGAAGGCGTGTTGTTCAAAGTATCAACCGATTCACCCACTCTCTTTACAGGGCCCACAGGCTCAAACTACATAGTTCCCCCCGTCCAATTGTCAAAATCGCTTGCTCATTCTACTAAATGTCTGAAGCACTCTCCTCGAGTAATGTGCATCGTAGATTCAGGAATTGCAGAGACGGGGTCCTTCATAATTAAGCTAGATGAGGAAGGGTATGGGAAGTTCCAAAATTTATTAGTGAAAGCACCTATTACTCATCATGAAGGCGTGTACACCAAAAATATAGAAGCAGGGTCCCATGCCAACTTCGAACAGCTGCAGCTAGTCATGAACGAGCTTCTTTATGAGCAACTACAATCTCAGATAAATGATCTTAATATATTGTCATCACTACAGTCCACAAGTCAATTGCTTCACCAAGCCATAATTTCACTCTCCCAATCAAACCCTAAGCTCCTGCCCGACCTACTAAAAGTAGAGGGAACGACCATTTGGACAGATCCCCAAACTCCTCACATATGTCCTTGCCTGTCACCAAAGCCCATAGGAACCTTCTGTAGAGATGGTGTTTTCTGGGAAAATGGAGTGCCTCGATGGCAAAACACAAACGATGCTTGCCTCCCCTCAATTGCCTCCATGGACTCAGAGGAGCAAAATGTAAACCTCTTCCCATCCAATGTTTATGATGAGACTCTGCTCCCCTCAATCAGCTTTCGCACCTCAATACAAGACCAAGAAGCAAGAAACCCAGTTCATTTTGTTCCCTCGGACGACTTCCAAGGTCCCACTGGGCAACATTATTGGGATTTCCTGTACATTATGGAAATGTGGGAGTCCATCAAATGGAAACTGGTGGCTTTGGGAACAGTATGGTCATGGCTCTGGTTCCTATCCAGGTTCTTCACTTGCCTGAACAGTAATGGTTCGCGTGATTAGATTTAATCTTCTTTCCAATTTACCCTTTATGTTTGTCAAGATCATAGTTAATG
>Seq6 [organism= Chicharrita del maíz beny-like virus] genomic sequence
GAGGGGTTGCGACGCAGGACTCCAGAACATAAACCTGGGACACGTAGTCTTGGCGAAACAGCTCTTCAAACCCCGTTTTCTCGAACTGGGCCAACGTTGCAGAGGAGATGGATACTCAGGCAGTGCTGGACACGGCGCTGGCGGCTAACGCTACCGCGCTGGGTAACGGCCCTGCCACAGAGTTTTTCCGTGAGGCGGTGAGGGGAAGTTATAAGGTGGCGATAAACCTGAAACCACCCGAGCGCGACTATCTGCGCCGAATGGTACCGTTTCCTGTGGTGTTTACCAACACAAATGCCATGGCGTCCGATCACGCTGTGATTGCCGCCTGTAGAGAGCTGGCGAGAGCGGTGTATGAACGATGCTTTGGCGTTTTGCACACCACAGAGAGGACATTAGTGGTCGGCGCGGCTATGCGCGAAATCTCTATGTACAATGCAAACCCACATATCCACTACTACGTGCACGGAGGGGAGGCGAAGGACGTGGATAGAATTGTAAGACCCGCACTCTTGGCAATATCGTCTCGACTTAAATCAAAAGCTGCGAAGTCAGACAAACGTGTTTACATGCCACACGCTAAGACCAAGAATCAAGCTGCGCGAGGTGTTGCGAAAAGGTACGAGGATTTCATGCAGATCCTGCGCGACTACACAGAGAGCCACCAGTTACCACCTAACATACATGCGGAACCGGTGCAAGCGAATACGCTACTGTTTGAAGATACGATCTATAACTTCGACAGGGAAGCTCTCGTTGACATTTTCAACAAGACAGGTGCACAGACAGCATATGGGTACGCCCTAATGCCTATGGAGCTCCTGTTCCCGGACTTACCAGACAACAGACTCTATGTCTTTGCCAATGAAGGGGAGTACAGTCGGTTGACTTACAGAGGCGGGTCCTCTAACGGTTACCGACATAAGACCAAAGCGTGGCGGCTCCTCTATGACAACCCGGTCATTAAGTGCCGTGGTACCTATATCGTGACGGAAATAGTGTGCAGGATTGGGCCAATGGTGGTTTTCAAACTCATGCGCGCGCGACATGCAGAAACGATCGTGCGCACGGTCGCTTTGACCGAGTCCGAATCTTTCGTTAAGATTTTGGACCTTCCGAATATGCATGACACCGAAACGGGCAAATTAAATCTGCCACTCAAGTACATATCAGTGCGTGAGGAAGAGTTCCTGGACGCCGTGAACTACATGATGTCAGTAGATGTCAAATCCCGAACACTCGTCAATTGTATGAGTTATGTGCGACGTAGAATGGGTGGAATGTCACTAGTCGCTAGAGAACTGGTTGCGCCTTGGGACTTGCCCAAGAAACATGTGCTAACGTTCACCCTCGCTGTTACGGCATGGGTGACTCTGCAACTGGGCGAGGTTGGCAAGTACGCGGATCCTAACAACTATGATTTCGCGACGTGGTGGGAAAGTTGTAAAGCTCGCCTTCGTTCTTGGTGTAGACTCACTTTGCGCGATAGGTTTGAGGTGCTTTTCTCCTTGCTTTGCCAACATAGAATCTCCGAGGAGCTAGTGCTCACACCCAATAATGAGAAACTACAATATGGTGACGTCATGGCCCGACGGGTTGCGTGGGACTTTGATCCAATGCAGCCAGGAGACGACCCAAGGAAAGGAGAGGTTCCTAGGACGGAGGTCTCGGCCGGGTTGTACCTAGACCATCCAAACGAGGAAGACTTGCCGGCGTGCGACACTTGTCTGGCGATGCATGGGAAGTTGGGGGCGCAGGTGGTGGTGTGCCACCAGAAAGAGGACACATGGCACGAGTTCTCGCTAAGCGAAGATCAGCTCAGCACGTTGCGTGGCTCCCTGCTGCAAACAGACGAGGTCGCGTCGGGGTTGGCCTCTGTGATGAAGAGAGCCTACGAGGCTATGCCAACGCGGCCGTTCACACAAAGGTGTCGCGTGCATTATCTGCGCGCGGGGCCGGGCTGTGGCAAGTCTTATGTTATAAGATTGCTGGCTGACGAGAACGATCTGGTTGTCGCCCCGTTTGCCAAATTAAAACCAGACTACGAGAACTTGAAGGGGCCAAACGGCAATTTGTACAATCTGACTTTTAAGACCACTCACCGAGCCATGGAAACACGGGGTCATGCGAGGATTTTTGTGGACGAATTCACGTCGCTGTCGTATGATGTCCTCGCTTGCGTGGCGTTCGCGAACGCTGCGACGGACATATTTTTGGTGGGTGACGACAAGCAGAGTTGTGTGCAGGAGCCCACAGAGGGCCTGTACATCGGAAACTACATCAATTTGACTAGCCTGTCCACGCATGACCTCACGGTTAATTTTAGAAACCCACCGGATACGGTCGCTCTGTTAAACAAGATGTTTGGGTACAAAATGCGTGCTGCTAAGAGCCCCACGGGAGAGCCATCGATCATTTTTACAACTCAGGCTGACGCGTCAATTCCGGCAACGGCGTTGTCCATGTGTTTCAGCAAGATGGCCGCTCTTAAGATCACAGAGGACTCGAAGAACACCGTGCGCGCGAATCAAGGTGGCACGTACCCGGTGGTTAGGCTAAATGTGGTGGCAGACGATGGAACAACCCCGGAGGTGAGTGCCTTGCAGGTGGTGGCGCTGTCGCGTCATTCGGAGAAACTGTACGTGGTGTGTGACGACAGTCCGACGGCGACTAAATTCGCGGCCACTTTTGACCTAGGCACGGACTGGAAGACCGAATACCAGGAGTTCCTCAAAATCAGTGATGAGACGGCGGCAAAAGTGGACTACAGTGATGAGGTGATAACACGCGTGCTTGGACACGCAGACTCAGACGCGGCGTGTACGACGGCTTCCGATACGGAGTTGGCCGCGAAACCTCGCGAGGGAAGCCCGACCGAGAAGTCCAAAACAAGCCTGGGCGCCTTTCTGGCAGGGTTATCCGCGAGGCGCGAGCCGCCGGTGTCGTCTTCTGACTCGGAGACTGACGTGCGGGAGACAGAAACCAGGAACCGACGAGCGGCCTTTAACAAGGCACGCGTGGCTGGGCTCCGGGCGATAGCGAGGGGTGCACCAATGCCCACGTTGCAGGAGGAGACTACGGGTCCCACAGTGCCGGACTTCGGTCGCACGGACCTGACAATGGCTCAAAGAGTGGCGCAGCGCTTCGCTATGCCACCACTGCCGACACCTCGGCGCGAGAACCCGATGACGGAGCTGGCAAGACTCATGACAAATTTCCCGGGAGCGGACGGCTTAGCGCCGCCGTCGTCTGCTGTGCCGGCGACGTTGAGGGCGCAGCTCAACGCACCCGTCGAAATAAGGGCCGAAGTGAGTGATTCGGGCGTCAGTGAAGAGCGGGAGTCAGAAACGCGCACGGCGTCACCAGTGGAGGGGACGCCCGCCAGCTCAGATGAAGGAGTGGTGCTCGCGCCATCGATGAGCGCTGACGATCCTGAGCGCGCAGAGCAGTCAGAGGAAGACCCGGAAGTGAGAGAAGTTGTGTCGAGGATGTTACAGTCGATTGCTGGGTGTCAGTGTGCCACGCTGAGGGACGTGGCCTTGACGGACGGTTTCCGCGTCCATCCACCCGACACCGCAAGGAAGATAGATCAGATCATTCCGTTTCTCATGGCGTTCGCGGAAATTCCTTCGGGCGAAAAATCACTGTGCATTCTAGGCGGAGCTCCAAGGGAGGGTGCGCGCGTGGTGCCAATGGCCACAGAAACTGTGAGAGAGGAATTCCGAACCTGGTGGTCTGTGGACCCGAGGTTTGAAGACGGTGGCACGAGCACTATATCGGCGCGATTTCAGGACGTCGCAATAAGCGACACAGACGTCTTCTTCTCGGACATGTGGGTACCGGGCTCGGACTCGAAGAACAACATGCTTGGTGAGGTTGTGGAATGGTATGCCGGCTACGCAGAGGACGAGCGCTGGAAGAATTTTGCTCTGGTGCATAAACTAACATGGTCGACGACTAACACGGTGGACTTGGCCGCCAACCTCGGGAAATTTGCCAAATGGAGACTGCTGCGAGTGGTGGCGTCGGGGGCCTCTTCGGAAATGTTCCTTGTGGTTGTGGGGTTGAGGCCTAGAGATAGGTGGGCCGATGCTAACTGCTGCTCTGTGGCCCATAGAGTAAATGACCTGTTGGCGCATGCACAGAGCTGCGAAGATTGCCTCAACGGGAGGCTGGTGCGGACCGTGCAACCGTTCACAAAATTGACGCCCTGGGAGGACGTGCTTACGAACTGTAAGACGCTCGGTGGCGGTCCCATCAAAAGCTGGGAGACGGCGCGAGACGCATATCGAAGGTCGGGAAAGGGGCCGGACAAAGGTGAACCTAGGGCGAAAGGCCAGAGGGATGATTTCGGCGACAGGTGGCCAAAACTGACACCACACGGGGTATCATCGGGCAGCGGCGGGTATGTCGCCCACAGCTACGATTGGCCCATTCAAGCTGCGTCCAGATTAGACGCGCCGGACCCCATAGTGGCGTGCACGCCAAGGGAGGCAGAGGAGTACCTCGCAGAAAATCCTGACTTCGCCGAGCATGCTCAGACTTGGTTGCACCACACCCGGTTGGGGCTGAGGGACTACGACAGGCTACCATGGGAGACCCCAGTGGCAACTCTGATGCCGCAAACTTCAAGGGATCCCCATTTACTTGCTGGGGAATTGTTGAGCGTGGCGGCCACCTCCGAAGAGGTGACCAGCTGGAACTGGTTTCAGTCGCAGTTGGTTCGCGGGAAATTCGGCACGGGGCGCATGTCGGTGGACGCTGTGATCTGTCCCCTGAATCAGAGGAAACATCTGCTGTCGCTGGAGGAAAGGTACTACTCTGCGGGACCCGGGATGGGCTTACATTTCTCGGCGAAGAAACCGTGCCAAGTGTTGGCAGTGATGGAGACGAGGTACCTTAACATACGCAAAGGGTTTCCGTTTGGGTACAAAGAAATTCTGCTCGCTAGGGAAATCGTGGACCTGTGGTTTGATGAACACGTGCTGCCGGCTGAAGAGCGGCCCCCTTTTTTCACTGAAGAGGACATCGACAGGGCAATGAATGCCTATCTAACGGACGCTAAACGCAAGGGCTATGCCACACGCTATGCAGCGACTGGGTCCGACGACGGCCCCGAGGGGCGCATGGTAAGGTTCCATCTAAAGTCCATTTTCAAACCGAAACTGACCCCGGACCTTTATAAGGTCGGCCAGGGAATATCCGCCTGGTCCGTGCAGACCTTGGCGATGTACTGTTCGGTTTTCCGGTTGCTGACGGGTGCTACTCTTCGTGTGGAGAAACCGTACGTGGTCACTGACGCCTATTGGTCCGAACGCGAGTTTGTGCAGTACATAAACACGCAAATGAAGGCAGTGCCAAGCGTGGCACCTTTCGGTGTCACTGATGGTGAAATGTTCGATGCTTGCCAGAACGCCTTCACTCAAGAACTGGAAAAACACTACTTGCGACGCCTGGGTTTGTCGGTGGAGATCATAGAGCATTATTATTCCTTCCGGGCCGGTTACTTTTTGAAAGCAGCGTGTGTCGAGGGCAGGGCAGGGACTCAGAAGACGAGTGGTGAGCCCGGCACCTTGTACAACAACGGAAGCGTTGCAAAGATGATCTCTAATTGGCTGCTTAGAGGTGACGGTCCGAAAGTTATAATATACAAAGGAGACGACTTTGTTAAGCGACAGTGCAACCTGTGGGTGGACGAGGAACGGCGGCGCCTTTTGGACACCGTATGTGCCCTAAAGATCCGCGTTAACATCTCCAATGGTGCTGAGTTTTGCGGTTTGGTGCTGGAGCAGGGGTTTATGTTTCCGTCGATAGTCCGGAAGTTGAACAAGGCGACGTCGCACAGGTTTCGCTCTTATGAGCACTTCTGTGAGTACCAAGCGGCGCTTCGCGATTGGGTCGAAAACGTGTACCATTTCGGAGCAGAAATGGTGGTCGGCCATAATGCGGACATGTACGACACTTCATACGATCACATAAATTCCATGCTCGAGGCGATTAGAGGGCTCTCGCATATAAATCAAGAACAATTCGAAACAAGTTTTGGGTTCTGTAGAGAACCGGCCACAATACCGGTGATGAGTCGTGAGACGGGCCGGATTGTGATGATTGAGGTCTAGGTCGTGGGGTGGGTTGGGCCCGTAACTCACACAAAGCCCTTGGGGTTATAATGAGTGCGGACGAGGAGACACCCGACGCTGACCTCGGAGAGTGCGAGAGACCCGTGACCAGACAGTTCCTGAAGCGAACTCTTGGCGAATTCATCCAGTGCCTAGAAAGTCCGGAACCTTCGGGGGAGCAGACACTGGCCGGAAATTTGTGGCCACCGACACCAATTGGGAGAACGGCGCGAAGGCGAGAGCAAAGAAGGAAGAGTGCGGCAGCACGAGCGGCGTTAGCGCAAGCGTCCGAAGCGGACACTTTGAGTGAGTCCGAGGCGACAAGTTCACCACCACGGCCCAGAATGACCTACGGCGGCACATGGACGGCTAACATGGAGCCTTTGTCCTTCGCTGGATGGGCGAGGGCGCAAGATGTGATGCACTTACTGAGGGTGCTGAGGCGAACCAGGTTCGCCGTTGCCGAGCAGCGGGACCAGGCGCTGGGGGCCGTCGACGCTTTGGGCGTGAGTGAAGTGGTCGGAAGCCTCTTGAGGTTCCCGGAGACCGGGCAGTGGGTCAACACCGACGAGATGACATTCTCGATGACGGTGAACAAGTTAAGGTCGTGCTTGGGCTATAAAGACCCAGTTTCAGACCGTGGGGGGGCGCGCAGGCGCGGACGCAGAGTCGCTGAATCGTGGGTACAACGATGCTGCAAGAGGATTTGTGGCTGCTCTGAATGAGATGCAGTCATACTTGACAAATAGTGCCAATTTGTGGACACGC
>Seq7 [organism= Chicharrita del maíz iflavirus 1] genomic sequence
GGGGGATACCCACGCGCATTTGTTCATACATCTACGAGGATATACTGAAGTAGCTTTCATTGTTGGAGATGGTGTATTATAGTTAAGATACCAAGAGGTAAGTAGGCTATTTGCACTGACGACTTTCATTGATTTTTACAGAGTAGGTATAACCAGATCTTTGTGTGAACCTTTTCAACATCATGTCGAGATGTAAAACAGACACATTTTCAAAGGGTCATTTCATTTTTGTTAGATTTAAGAAAATTTTCCGTTTGTTTTGTTTAATATTACACTAATTGGTTAATTTTAGTCATTTATATTGCAAATTGAATTGTTTCTTTGTGAATGTTTATAAGTATGATTGTTTGTAACGTGTGAATGTTTATTTTAGATTCTGTTTAGTTATAAGATAAGTTCATCATTCATTTCATTTCATCGTTTATTTAATTGGTTTTGTGGCGAATTGAAATAAACGTGTTTGTAACGATCAAATTTTGTTTCAGTTTAGGAATAGGCAGTGATATAAACTCTCTTTCAGCCGGGAGAGTTCGACTACGTACAGACTATTTCTTCTCGTGAGCTCAGCGATGCGAATCGATTGTTTTGATAATGTTATGATTCCAATTTATGAACGCACTACGCATACAACTGAGATTCTCTTAGAGAGTCACTTGAAGTTGGCGTAGAGAGCGTTTAAGGAGGATAGTTTCTGTCATTACGTTCGAGAGGTGCATGATCCTGTTAACCGTACGAGAAGACGCGTAGTTGAAAAAATATATTTTACCCCCTCATTCCTTTAGACAGCAGAATAAGTCCCCCCTCTGTTGTTGAAGCATTATTTGGAGTACCGACACGTAAGTAAAGTTACCCACACCGAGAATTATGTAATTTCGAGGACTGGATCGCACGGAACACGACCACTGCTATGGCCCCGGACGGGTGTGATGTCCACCCGAGTATGGTAGATCTCATCTACCGCCATGAGTACGACTAATGATCAAACCTGCTCCTTCGGTAAGAGCGCCACGGCCCAGACTGTCCCTTTTGTTATGTGTGAGTGTGAATTCCCTCCATTGGGAGAGGAACATTATGAGTGTGTGTGTGATGAGGTAGCCTTTCTGTTGGGCGTACCTGAGTTGTGTGTGAGGCCCCAAGAGGAGCCACGTGTGATTGAGGAAGTAATTCCTAGTGTGAATGAGGAGAGTGTTGTCTACGGACCACACCCACGTTGGTGGTATATACCACCATTAGAAGAGCGAAGGGCGTACAAGAGATTTGTGCGCAGTGTAGTAGAAGTCGCTGGAGAAGCGGCTTGGCAGCGAATTGCTGCTTTGGAGAAACTCTTGGCTGTGACCAAGAATGATTGGAACGTGCGGTATTTATACCGTGAAATTAAAGAAAGAAGACGGATTGCCGCCCATAAGGCGAAGCTGCGCAAAGTAGCGCAGAAGAAGCATGAGGAGAACCAGAAGATCTGGTTTGAACTTGGAGGGCGAGAACGGGCGTATCGGAGGAAACATCCCTTCGGCCACACCGAACATTGGTGGCTTAGGAGTGGGCTATGTGAGCTCACTGGGATGGGAATTGACGCCGAGTTCGTCAATGCGGAGTGTTGGGACGACGAAGGTTGTCCTTTGAAAGGAGGTAGGCTGCGGAAGCCTAGAGTAAGGGTAGAGCCCGAATATCTGGGCCCGAGGACGCCCCCTCCACCCCCACGCGAGCGGGATGTTATCCTGCTGATGAAGTTGCGCGAGAAGATCCGCGCATTAAGGTGCAAGAGGCTCGGTTTGGAGTATGAAGAGCCGGAAGATGCGGTCTGGAAGACCAAGTTTGAGGCGGGAGAAGATGAGCATGGAGAGTCGAACGCACCTAATATAAGTCAGCATTCGAACATCGTGATAACCGAACAGCATGGTGCATCTATAGCTGGGGATACTCCAGCAACTCCGTCGGCTAAGTTAGTTAGTAGTGATATTATAGATCCATATACCCAGTTGTTGAGTAGAGAAATGTTGTTTAAAACTATAACCTGGGATACTACTAAAGATCAAAATTCTGAGTTAGCTTCTTATAATTTGCCACGTGATTTTGTAATTGATATTTCAGGAACTCCTAATGCTATGCCTTTTGATTTTAATAGATATATGCGAGGTGATATGATTGTTCGCGTCCAAATTAATGCAAATCCTTTTATGATAGGTTCGTTGCAAGTTGCTTGGTATTACCAGGCTGAATGTGATAAAAATATTAAATCTAGATTAAATGTTGCCTCATGTTCTCAAACTTTACATACTTTAATTAATGCTGGAAGTTCAAATGAAGCGATTTTACGAATACCATATAAAAATTTTAAACCTATGATGGAAGTTGGGAGTCGCGCCGATAAAGATAAAAGCTTGTATTTAGGATTGTTGCGAATTAATGTTTTGAATAAGTTAGTAGCTAGTAGCACATCGTCTAATGCCGCCTCAGTTTCAATCTTTATTTCATTTGAAAATACCCAGTTTACAGGATATATACATCGAGATTTAAATAAGCCTGAAATGGAAGCTGCTGCTGGGTTAGTAGCGTTGTCAGTTGCTGAGAAGATGATAGATAGTAATAGAGATAAGCCAACAACATCGGCCCATCCATCGTTTTATTGTCCACAGTTAGCTCAATCTTGGTGTCATGGTACGAACATGAGTGAAGATACTTATGATCTGCGTTTACAACGAGCAGATGTTCCTCATCCCGGAAGGTATACGGACGCTGATTTTACACAGAAAGATATTTGTTCTCGCTTTGGTTTTGTTCGTACGTTATCCTGGAAAACTTCTGTTGAGTCTGGTACGCAATTGATATCCTTTGCTGGCGCTCCTATGATTGGTAAAGCTTGGTATAGTGATATTTTAGTAGATGATAAACCAGCTTATGTTTTACCACCTGTAGCTTATATGTCGAATATGTTTCAGTATTGGCGTGGTTCTCTAACTTTACGATTGGATTTTGTAGCAACTAAATTTCATACTGGTAGGTTATTGTTGACATACGTTCCTGGTGATTATCAAGCTAATTTGCAATTGAGTCATGTTAAAGCATCGACTAGTGTCATTTTTGATTTAAAAGAGTCTCAACAGTGTAATTTTACGATACCTTATATGGCAGATAAACAATATTGGCCACGATATATGGATGTAAATAGTACCGATTCGTCGACATATGCTCCTGGATTTGTATATATTTTTGTTATAAATAAGCTAGTTAGTATGGATAATATACCTAATGAAGTGTTTATAAATATGTATATAGCTGGTGCCCCTGATTTTGAGCTTATTATTCCTGCTCAACCTACAATTGGCCTTTCATTTAATCCTAAGAGTTTGTCGCCTGTATCTACTGAAGCTTATATAACAAATGGTGATCATTATATAGGTACATATACTGATTTAGAGCTTAATAATCCTAGTCAAAATTTCTATGCAGGGATTTCTCGGTATGGCCCGTTATTTGGCCATGTTTCTCAAGTGTGGATGCCGGATAAAGCTAAGCCAGATTACGCTAAGGGTACAATGTATTATTTGAAATGTAAAGATTGGCAATTTAATGTACGTAGTGATTCATCTAAGTCTCAACCCGATGTTAAAACTAGTGTAGCTATACCCTTTTATGATGGTGATTATGTTTATGTATTACCGGCTCAGAGTGCAGCGCGTTGTGAAGATTGGTGTAAAAAGATGATAGCCGCTAAAGGAAATTATAAGGAGTTTGCAACTGTAGATTATTGTAGGCTAACGTTTTATAACTATCCAAAAGGTGATGATGCAGATCCATATCAGAAAGAAATTTATTTTGAAGTAGTAGAAGTTTCGACTAGAGTAGAAGATTTTGAAATTGTTAATTTGACTAAACCTGAGATGGACTCTAGGACTGACGTTGAGACTCCGATATTATCTGGAGTTGGGCTAGTTCCATCAACATCTTATGGAGCTACGGAACTTGGAGAATATCATGGCGATCTTAAAACTTTGTGTCGTCGGTATCAACTTTATGGTAATGCGGTTGTGCCACAAACATCAGGTAATGTATTGCGTTCTCCTGGAACTGTTTTGTTTGAGTTTCCTGTCTTACCTCAGGGTTTAGATCTAGATATTGGAACAGAGACTGCACCACATTATTTATGGAATTATTTGCGAGAGGGCATTATACCTTTGTTGTTAGCTGGTTATAGATTCTTCCGAGGTAGTATACGTTTTAGAATAAATTTGCCTGATAATTTTGCAACTTATTTTGTTCAACATATTCCATACGCATATAGTCCGGATCGTAAAATTAGATATAATAAGAAAGTTGGGTCTAGTAAAGATTTATTTAATCATGGATATGCTTATGCTGTTCAATGCAAAACTGTTAACGGTGTCTTGTCTTTTGAGGTTCCATATTATTTAAATGTAGATTCAATGTTGTTGCAACAAAGTGTATTGCCCTCAGGTGTGAAAGGAACATCTGATTTAGCGTATGCTTTGAGTTTAGGTGTAGTCAGAGTTGGTGTAGTACATGAACAGACGCCACCAAAGGGTCCATCTCTATTTGAGATTGCGTATAGTTTAGGAGATGATGCCCGACCTTCTGTATTCCAAGGGTTCCCGCCCGTAATATTTACAGGAGATATAACTCCGATTAAATTTGAAATGTTTAGTGGTCTTAAAAATACAATGCGTTTTACCAAAGCCTTAAGCGATGTAAATTTAAATCAGGTAGAAGAGAAAACTATAGAAGCATTATCTAGTATTTCAGACACATCAAGTGCGATGAATAAATTGGTTGAAAAATTGAATACTACTGGTGCTTCCGCAGCGAGTGCTTATCATGAAATGATGGAAGCACTTAAAAATTCACAAGCCCCCCAAATTTTATTAAATGCTTTATCTCATTGTTTACAAGTAATTAATAATCCGGAACCAGCTGTTATGGCGATAGCAGTAGGATCGTTTTTAATGTCATTAGGAATTGTTTGTTTTGAGACTATTAAGGGGGTTATATCCGTATGCACTAAGATATTTACTGCGCTCCTAGAGAAACACCAAGATGGAGAGAGCGCGAAACCAGAAGCTGAGTTTGATACCACAGACGTTTCTGCTTTCGCGTCGATGTTATTTGCTGGAATTAGCACCGCATTAAATGTTAAAGCAAGCGCGGATTCAAAATTTTCAAAAGGTATCGCTTCCGACTTAATGGCTGGTTTAGCAGATGGAGCTCGTAATGGTTCATTTTTCTTTAGATTTTTAACTAATATTATGGGAACTCTTGTTAAAATTTATGATTATATAGTCGGTAAACTTTTTCCCGAAAAATTAGGCCTGGAACATCTGGTATCTGAGCGTGAGATGGTTACTAAATGGTGTGAACAATGTATGTTTTTACTAAATCCCGAGAATGAAAATTTGTTTGATATTTGTACGGCAATGGTAGATCGTGTACATAGTTGTTATATATTAGGTAGTGTAATTATGGCTAAGTTGTCTAGTGTTCCAAAAGGTGTAAATACTGCTTTAATTAGGGATTTTTATAGTAAGATTGTTAGTTTAAGAACCACATTATATGATAAGGGTTATGGTGGTACTGTTAGGCGTGAACCATTCGTCTTTTGGATGGGTGGCGAACCTGGAATAGGTAAGTCACATTTAGCTTCTCATATGTGTTTGAAATTCTTAAATTCTGCTAATATACCTATTGTCGGATCACCTATTTATGCACATCCTGCCGGAACTAAGTATTGGGAAAATTTAAATCAGGAACCTATTATTTTAATGGATGACGCTTTTGTGACGCGTCAAGGAGAAATTAATGAAAGTGAAATTCAAACATTTATGTCAATTAAGTCCCCTTGTTTATTTACTCCTCCTATGGCAGAATGTGATAGAAAGAAGAAACGTTATGCACCCGAAATTGTATACGTAAATAGTAATAACGATTTTCCGGAATTGAGTAATATGGAGTGTAAAGGCGCAGTTTATAGAAGACGTGATCTTATGTTTATAGCAGAGCTTCACCCAATATATATGGGTGACATTAAGAACGTTCCTGAACATGATTTAAAAGGATTTAAACATCTTAGATTTAAACATATTATGCATCCTAAGAATCCTGAGTATGCTAATTCTCATTTTCAATATTATAATTTTGATCAAATGTGTTATAAGGCTCTATTTGAATTTAATGAATTTAGGAAGAAACAAATTAAAGCACACCAAATTAAAGTAGATTATATTAATGAGTCTATACAGGGCGTTCAGAAAGATCCTAGGTATGCTATAGATCCTTTGGCAGAGTATTTAAAGGCTTATGCTGATACTCACTGCTTTCCGGATGTTGAGTTCTTCGTTCCACATGCAAAGGCGTTGCTTGAGAAGGCTAAACCGGAAATGGCGCCAGAAGTCGCGATAGAGACAGCAGAAAAAGTTCTTGAAGGAGAGGGTGATATTGTTGAGTCGACCCAAGTAGAAATTCCTGTTGCAGTCTTGAGCGAACCTGGCACTAGTATGCAGGTAGTAGTTGAAGAGAAACTTATTGTAACAGCAACCGAGGTATTAGAACCAGTACCAGTGGAAGAAGTTAAGCCTGAGACTCTTATCACAGAGTTGAAAGTAGTAGAAGAACAACCTGCCACTGAGATTTTTGAATTGAAAGAGAAGAATTTGGATCCTCTCGGTATGTTACCTGTAGTCGATAAACCGTTACAACGAGGTCCAGAAGGAGTAGGAAAATGTGATCCTGACAAAATTTTAAAAGCTGTTGTTAGAATGGTGGAAGAGAGAGGTTGGAATGGGTTGCAGCATACTCTAGGAGTTAGTTTAAATACAGACTGGTACCAAATTGGTGATTTATTGGACAAGGGTGTTATTGCAGACCATTTTAAACGTAAGTGTATGAAAGGTTTTCCACTCGGTTTTAGAAAATATTTGGCTTTAGGTTCTGCTTTATTCGATCTATTTGATGTTTTAAATATTGGTAATGGCTTGCGTCTCTTATATAATGATTTTAGAGATAGTGATGAATCTGTTTTATCGGGTAATGCTTTTGCTGTTGTAGAGGCTATTAGAAATATTAGAGAATTTGTTGAAGTTAAATTTTCAGAAGACGATATTGATGATTTATTTAAATTCGATGGTATTATTAAAATTGAAGTTTGTGTAGGAATTAGGCCATTTATGGATCCCGCGAAATGGGAAGTTGTAGCTAAACCACTTTTTACAGCTGCGACTAATGAACAACTTTTGCGGTTCCTAACTAAATTTGAAGTTAATCGTTATAGTAATGCTCTAAATTTACCTAAAAGATTTCCAGATCAGAAATTACCCGATATTCATCCTTTTACTCCTCCACCTCCTATAGTTACTAAAGGATCGAAAGAGGCAGTTGCTCGCCTTAGTGAAAAGTCGAAAGTAGAAGTAAACGACGTAAGTGTTGATGTTGTCGATAATGCCGTGAGGATAACGCGTACTACGTCAATACCCGTTGAAGAATTGGCTAAAGAAGTTAAGAAAAGGGTGGAGTTTGATGTGGAAGACGATCTCGACACTGAAGTTGACTGGGATGCAGATTTTGATGCTAGAAAACCTGATAAATTATGTAGAGACCATGCCAAAGATCTTTTTAATTTGTATAATGTAGAGAAAATTGCAGAAGGATCACGTCTTATGGATAGTTATCACCCGGCGCAGGATATTGATACAATAGATAAATATCATACAGCTATGAATAAATTGTTTGAGAAGAAAGATTGTATTTGTCCTCATATATTTATGCCTCTTAGAACGTATCAAGCTTCGTTAACAAATTGTTGTTTTAATAAATTAGATATGAGTCATTTTTGTGATAAGAGTGTTTTAAAGGCTAAGTGTAAAGATCCTAAGTGTATTGGATATAATGTTCCTATCATGGATAGGCGTTGTCAAGGTAATTGCATGCTCAACAGACGTAGGCTGAGGACTATACTGAGAGGTGCATACTTTAAACGAAATCCAGGTAGTGCCAAATTATATGCAGATAGAGATGTTAGTTTTCCAAAATGTTTATTGTTAGAAGATTCTATTTGGCAAAGTATTAAAGACGGATTATGTAAATTCTTTACTTCTATTTGGGATGCTCTTAAAGCAACTGCAAATTTCTTTTGTTCCGGTATAGCATCTGTCTTTAGGTTTATTAAGAGGCATAAATATATTTTCTTGACTGCTCTAGCTTTAGTAGGAGGTTTCTTTGCTTATAAGCACAGAGGTGATATTAGTTCGCATGTCCATCTTGCTGTGCATACAACACCATCGGAAATTGCGGAAGGTGTTAAGACTCTGTATACTGGTAGCAAACAGAGTATAAAAGAAATGTTTAGATCAAGTAAGAATTTGTTTAAGAGCGACAGAGGAGGTCAGTTAGGTGATGGCTCCGAAGTACAGACTATTTTTGCTACCAAACCAGAGATGGTGAGTTCAGGCGACCCGAGAACTCAGCAAAGACAAGCTAGAGCACAATTTAAAGCTACTACTATTGGTAAATTTAAAGGTCAACCTCAGTCAAAAACAGAATCGGGTCAAAATGTAGATATCCTTCGCCGGTTGTTAATTAAGAATACAGTTATGTTGATTAGTTATGATAGTAAGGTGACGGATCCAAAAGACTTTTCCACGCTTAACAGTAGTGTAATTAGGGGCTTATTTATTGGTGATAGGTATTGTTTAACTGTTGTACATAGTTGGGAAGTTTTTAATAAGAGTGGTTATGATAGAATAGGCTTTATTTTGCGGGATCGGTTTGTTAGTTGTAAATTAGATGCTGTACAGTGTGAAGAAATGAGTGATAATGTTTTGTGTTTGTTATGTTTTCCTGCATGTATACCGCAGTTTAGGACTATTATTAATTTCTTAGCTACTGAGGCGGACCATACGATGCGAACACCATCTATGGGAAGTCTCATTAAAATTGATGAGCATTTAGTAGAAACAGTATTGCCCATCAATCCTAGATTAGAGCGCCTACCTATTACAGGCACACGTAAAATTAGGAGTGTTATATGTGATGGTAGCTATTCCTACCCTGTGAATGGTGATGGCTTGTGTGGTAGCGTGTTAGTTGTAGGTGATAGGAATGCACCCATTTATGGTATGCATTTTGCAGGTAACGATGGAACTAGAATCGGTTATGCTGCACCAGTGTTTAGAGAAACGTTTTACCATTTATTCGGCGTTAAACCTTCAGTAGATTATTCAGCACAAGTAGAAGATATATTGGCTAATCCGGATGATAGTGCGATCGATATAGACACTTGTCTCTTTCCTGTAGGAAAGATGCCCAAGTCGTATTCACATCGATCGGCTAGTAAAACTCAAATAGTTAAATCTGAAATTTTTGACTATATTCCCCATAAGACTGAGCCTGCACCGTTGACTCCTGATGATCCCCGCCTTCCCCCTGGTAACTCTCCATTAGTTAGAGGTGTGGAAAAGCACGGGATCATTACGGATGACTTCCCTGTAGACGTAACTCTCCGAACAACTGAGAGGGTGCAAACATTTATTATAGTTAATAATAAGCCTCATAGAAACGTCGAAGATCCCAAACTCACCGACCAACAGAGTGTGTGCGGTGATCCGGCGCTTCCTTTTTGTGATCCCTTGTCGTGGACGACTTCTGAAGGATACCCGTGGTTCGCTATGCGACCCGACGGTGTGAACGACAAGAAGTGGCTTTTCGATCTTGAGGAAACTCAAGATGGATTAAAGTTGAATGGTTTCCATCCGGTATTTGAGAGGCATTTATTGGCTAATAGATTTAGGCGGTTTAGAGGGGAAATGTGTCCCACAATTTTTGTAGATTGTTTAAAAGATGCCAGGATTTCCAAAGAAAAAGTAGCAGTGCCTGGCAAAACTCGTATATTTAGTATGTCCCCTACAGATTATACGATAGATTTTAGAAAATATTTATATGACTTTATTTCTTCCTTTCAGCATAACCGATTTAGTTGTAGTAATATGATTGGTGTGAATGTGTTTGGTGAGGAATGGAATACTTTAGCTATAACACTAAATAGACATAAAAATATTTGTACTGGGGATTATTCAAATTTTGGGCCTGGGTTAAATATGACTGTAGCGAATGAATGTTGTAATATAATTATGAATTGGTATAAGTTTTATTGGCCTGGTTTGGATGAAATGGATTATATGATGCGTGAATGTTTATTAGGTGAGTTAATTAATAGTCTTCATTTGTGTCATGACCTAGTGTATAGAGTAGGCGCTGGTATACCGTCAGGTAGTCCTATAACTGCGGTATTAAATTCTCTTGTAAATATTTATTATATATATGCTGCTTGGGATATTCTTAGCGTAGACTGGCCTGCTGATCTTCAGAGCTTTAATAATTTTGCAGATCATGTTGTTTTATATACTTATGGTGATGATTTTATTATGTCTGTTTCTGAAACCTACAAATATTTATTTAACACTAAAACTATTGCTGAATGTTTGGGTAGATTTAAAATTAAGTTAACCGACGCTTTTAAAGGAGAGGATGTAACTGCATATTCTACCCTCCATGAAAGTTCCTTTTTAAAGAATAGATTTGTTTGGCATAGTAGTAGATGGTGGGCAGCGTTAGATAAAGATTCTATTTTTGATATGTGTAATTGGATTAGAGACTGCCCAGACAAGAGAAAAGCTCTTGTCGATAATTGTGAGAATGCGCTCCTTCATATGCAGGGCTGGGGCGAACCTCATTTTGGAAATTTTAGAATTTTGTTAATAGTTAAATTAGGCGAAATTGGTATAGAATTCCATCCTCGTACTTGGAAGCAAATTGTTAAATTGAAAATTCGTAGCTCTGAGGACCAGGATTATGCAGCTTATCTGCATAAGTTAATAGGCTAAGTTTCTTATGTATAGTTTTTCTTAGCTTAGGGAAAGTAGAGGACTCTCTCTCTCATGCATTGCCTGTGGAGTTTCAGGTGATCCAGGGTGACGGCTTGTAGCTGTCGCACTGGTGATCCGCGATGCTCTGCGTGCTGTGCTCCACTTGTTGGTGCATGAGTAGGAGGGGGCCCAAAGCTCTCTTTTTTGTATATATTTTATTGTATATTATAAAACTAAAA
>Seq8 [organism= Chicharrita del maíz iflavirus 2] genomic sequence
CTTGAGTAAATCGTTGAATTTCCGAAAAGGTTTTCTTTAGTATGAATGTTTGTTGTAAGTTTGTGTGAATGTGTTTTCTTGTAAAATCTATTGTTTGATGGATAAAATCATTAGTAGGTGACATTTCCTATTCTATATGCGTTATGTGGGAACTAAAGTACCTGTAACGTTAGCATATAGTCTGACTGAGGATGTTCATATTCGAAAGTGAGATTTCAAGTTGACCTCTAGATTTTTAGTAAAAACGTTTTGTGGTATAGTTTCGTTGAATAATTAAAAACTATCCCTCTAAGAGAACTGGTTGCCCTCTAAGAGTATCGTACCCCTTGTCTATGACGTATCTTTGACTCTCTAACCTAAGCAAATGTCCGCTAGCAGAGTTGGTATATTCTGGTACCGTTTGATTTATCATACGAAAAGATATACCCGCTTGTGAAAGCTATAATGCTTCACACGATAAGAGTAAGCTTCTGTTCGGGAGCCCTCGTAACTGCGTAGTCCTAACGGTTTGCAACGAAGTATGAGAGTTTTAGTGTGTTTGACTTGAAGATCGGCCGAGATAGCATGGTCTCGGATTCAGATGTAAACAATGCCCTATGGTATGCCCTAGGGAGTACTGTGGCCTGCTGTTGGGTCGTTCAACAGAAACTTCGGAACTTATAATATAGTGAATTTATTTTGCTATACTTTGTGATTATTGTGTTTAATTCCCTCCCTTTCATTCATTTGTTGTCTATTTTTATTAATTCATTATGATTGCTACAGTTTCCCCTTCCACTGTGTTTGCCACTGCTATGGCAAATACTTCCTTCCACGCCGAACCAATCGGCTTTTATTTTGATGATTTCGAAGTAGTGCCTGCCCGTCGGCCTAAGCGCGAGCTTAGGTCGATTTCCGACTTCCCTGGCGTTTTACGCCAGCCTCGGGCACGACCAACCGTGCCTACTCTCGATCAGCTCACTAGAGCTGAAAAAGAGTACATGCTGCGCTCCTACGGCTTATGGTCGTTTGAGCGTCAGCACGAGGACCCACTAAAGATAGTGGGTGAAGTTGAGGCCATTTATGGCAAGTGTAGGTACTTCACGGCTGTGAAGTGTGAAGTGTTTCGCAGGAGAGAGCTGCGGAAGAAGTTGCGTGCGGCTAGATTAGCCAAGCACGAAGAAAGCCAGCGACAGTGGTTTGCTGGTGGCAGAGAGCGCGCTTATGTGCGCAACCATCCCTTTGGTGAGATTACTCACCGTTGGTTGACCAAACTTTTGGTCAAAGAAACGGGCATGGGGCTCGATCAAGGCGAATATGTCCCGTCGTCCCCTCAGCCTGAGCAGTGTGCTCAGGTGGTGCTCCCCAAGCAGCGATGGAATCGCTGCTGTCAAAAAAGTGACGAAAGCCAGGTGTCACTCTTCCATTCTGTGGAAGTTTATTTCCCTGCCCCCCGATTACGCAGCGTAATGCTGTTGACTAAGCTTCGTGCTTATGTCCGAGCGTTGCGCACTCAGACTTTGTCTGAGTATAATGCGTGTGTTGAGGGTGTGCCTGTAGTGGCACAAAAAGGCGAGGTTGGTATGCCGCAAATGGCGGGTATTGAGACCTCGAGTAGTATGTCTTCAATGAAGACAGAGAACGTAGTATTAACTGAGAGCAACCCTGCGCCTCCCGCAGTTGCTGCTGCTCAGAATAGATTTAGTTTTGATTGGCACCAATTGTGTTCGACTGAGAAATCTGTAGATTATAGTAACTTGACTGATAGATTTACTTATGTTAAAACTTTAAAATGGGATAATACGCAAGTACAAGGTGTCGAATTTCACGATGCTGCTATGGATTTGCCCTGTGATTTTGTAAATACTAATCTTAATGGAAATATGCCCATGTTCGTACCGTTTAAGATTCATAGATATTTTAAAAGTGATATAGAAATTAAGATTCATGTAAATAGTAATAAGTTTCAAGTGGGCCAACTCCAGTTTTCCTGGCATTATATGGAAAAGTATGATGGCAATCCTTTAGATGATATGTTTTCCAGATCTCAATTACCTCATGTATTAGTTAATGCTGGCGCTAGTAACGAAGCAACTCTGTATATACCTTTTAAATATGTTCAACCTTATATGACTACACGCCAACGTGTAAATGATTTGTTAAGTATGTATATGGGTAGTTTAAGATGCTTCGTTGTAGCACCGCTAGCTGTAGGTGACGGAGGTCCTCCTAATTGTAATATTTCTATTTTTATTCGTTTTCCAAATGCTGAGTTTACAGGATTAGCTGACGGTTCTCTAGCACTACCTCAAATGGAAGCTGCAGCAGCCGCTATGGTAGCTACTGCAGTTGTTGATAAAGTGATTGGAGATCGTAACGGTGATAATCCCTCTAGTAATGTTAATCCGTCCGTTTTAGTACCTACCGCTGCTCATAGCTGGAGCGCTGGGACTGGCTTGCGTGAGCAAGTTATGTCTCTGCGCTTAGACCATAGTACTGTGGGTGTGGGCCGAGTGGGCATAGATATGTCTGAGAGTTCGATAGGTGTACCATGTAGAACATTCAGCATGTTGAAGCCTTTTACTTGGAAGATGGCAGACACTAGTAGTAACTCTTCTGGTACTTTGTTGTGGAGTATTGATGCGCACCCGCAGATAGAAAAGGAACAATTACATAGTATGGATACTGCTAGTGGTTTGAATACCTATGCTGCTCCTCCCGTAAGTGTCGTGGCTGGCATGTTCAAGCAGTGGCGTGGTAGTTTAGAATTTAGATTTGATATCATTGCTTCACAATTTCATACTGGTAGACTTTTTGTTTCTTACATCCCCGGTTTTTACGGTGACGCTTCAAAAATAACATTAGATCAAGCACGTAATAGTTCTAGCGTTGAAATAGATATTCAAGATAGTACCTCCTTCACCTTTAGAGTTCCTTATATAAGTGATAGAGTATTTTGGCCTAGGCGTTATACGGGTCCGCATAAGTACGGAGAAAATAATGCTCCTAGTAAGCTAGTCATATTTGTGTTAAACCCTTTAATTCCTATGCAAAATATAGTTAATAAAGTAACAATAGTTCCTTACGTTCGGGCAGGTGAAGATTTTGAAGTTAGTGTTCCTGTTCAACCTGCCAACGGTCTTAGTGATAATCCGTATAGTTTAGTTTTAATTAAAAATAAGATTTATCCTTTTATTGATTCTGGTCATTATGTTAAGACAACTAATTATAGGTTATTTGCTAGTGATAGTTATCTAGTCATGTATAGAGATGATGATACATTAGGTACAGTATTAGAGTATCACGGTCCTGAGGCATCAATGAGTAAGACTATGTATATGTATGGAAAAGCTGAGTACCCTCGCTCTCAAGTTACTATGGTGTATAAAGACTCTCGTGGGGTTGAGAGAGAGAGTACTGTAGGCTTTTGTGTATTGTATAAGAATGACGCTGGTACTTATTGGTGTATACCTTTCCCTAATACTGCAGAGGGTGAAACGCGAGCTAAGAAGGTTGCTCTGGGTCTTCACAAAGGCTTAGAATGGTCTAAAATTTTAGTTGACATGTATCCTTTTATTAGAGATGGCTCCCATGGAGCTAATATACCAAATTTACAGTTTATACCGCAGTACGTTGAAGAGACTGAAGGTTGGGAGTTAGTGGGTCGTCAGCAAATGGAGCCGCGCTTCAATGCTGATAACTTACTTGAACCTACTGGTAGCTTACCTTCAACGAGCTGTGGTGGTTTTAATTATAATGAGAGCTTTTCAGACCTTAAGGATGTCGCTCGCAGGTACCAGCTTTATGCCAAAGAAAAAGTTACCATCAAGAAAAGTTATTCGCGTGACCAGGCTGTGGCAGTATTTCCATGTATACCTCATGGTTTAGCTTTAGAGATAGATGATGTAAATAGTGTATTTAATGTATCGCGAGATGGCCATATTCCGTTGATCTCTTCTAGTTATATTTATTTTCGTGGATCTCTTAGGTTTAGAATTGTTTTTGCTAGTGATAGTGTGACTCTTGGAGGTACGAAAGTGTGGATTCAACATCACCCAGATGGAGACTGCCGGGATCATAAGATGGAAGTTTACCCTGATATTAACGAGGAAGATGGCTTCAAGAGTCATACTTATGGCTTTTATATACAAGCTATGAATATTAATAGTATTATAGAGTTTGAAGTTCCTTTTTACCAATCCGGCATGTATGGTCTATTGCGTAAGCCATCCCGCTCCGCTATGACTTCTAATGTCTGTACATATTTTACTTTAGGTAATATAGTTGTAGGTTTTGACGCTGGCAATATTGATAAGGCTTTCGACGCTACTATTTCTGTGTATTACTCAATTGGCGACGATTTTTCTTTTAACGTTTTTAGAGGCTTTCCTCGCGTAGTTTATACTGATGAAGTTTGGCCAGATAAAGTAAAGAAAGTTATTAAGAAAAGAGCTCGTAAAGCTGGCTGGGCCAGTGGTTTGCCTCAGATGGAGGAGACCGTTTACGAGGAGATAGGCGAACCTGAGATGATGCGCAAATTTGCCTCTACATTTCTTGGTGGAATAATCCAAGATACGAAAGAGGAAGTAATTCAAGCGACCACGTCAATGGTAAAAGAACAAGCTCAAGCAATTAAAGATAAATTTAGTGCCGCTTCTGATGCTACGTGTTCCTATCTGGCTGAAAGTCCTACTCTAGTTAATGCTTTAGGAAATTTGCTTCATGTTCTTGCTAACCCTTCAATCAAAACTGTTGCTATCAGTATTGCCAACGTTTTTGTAGCTTTATTAACTAGTTCTATTGTAAATATGCTTAAGTTTGTAAATAGTATTACCCAAGTGTTGCATGACTACTGGAACAAATTCTGCGGAGATGACACTCTCATGGGTGTCCCTCAGATGGAAGAGTGTGAAGGTATGTCAGAAAATTCGCAGCATATGTTATGTTCTGTGATATTTTCATCTGTAGCTGTGATGTTAGGTTACACCGCTTGTACTCCGAAGAGTTTTCCCGACCTCCTTAAGAATATTAATGGAGGTGTAAGTCTAGTCAATAATGTTATGCGCTTTGTTCAAAACTCTTCCGAACTGATAGTATGGTGTATTAAGTATATTAATAAAAAAGTGTATCCTGACTTAGCTTTAGTTGCTAGATTAGAAAACGAAGTTCCTGCTATACAAGACTGGTATAAAGAGTGTATATATTTATTAGATGTAAGAAATAAATCTAAGTATTTGTATGATAGAAACATGATGAATCGTGTTTTTGATAGTTGTACTATAGGTAATTTGTTAATAAGTAGTGGCATTACGCGAGCGACTCCAGCTGGCAAATTAATTTTTGATACTCATAAGGAAATAAGAGCTCTTCAAGCTAATTTATTTGAACGCGGGGCTCATCCCGATGTAAGATTTGAAACTTTTCCCCTTTGGATTACAGGTGAGCCTGGTATTGGCAAGTCCTTTATGATTAAACGCTTTGCTAATGACTTATTAAAGAAAGTAGGTTTTTCAGCTCCTGGTTCTTTGATCTATGAGATACCCAGCGGTGCTAAGTATTGGAGTGGTTGTCAAAATCCTCCCGTTCTAGTATCGGATGATTTGTTTCAGGTCAATGGTACAAAATTGGAGGAAGAAATTGCTAATTTATTCTTAATTTGTTCTAGTTCCGTTTTAAACCCTCCTATGGCGGCAGTTGAAGACAAAGAACGCCGTCTTAATCCTTTGTTGTATTTTCAGCTTTGTAATTATGAGTTTCCAATCCTTGAGCCTCAGGCTCGTTGTGTCTCTGCTATTTATCGCCGTAGAAAATTTTTGATTAAAGTCCGTTTGTGTGAAAGTATTCGCGATAGTATTCCTGATTTTGTAGACGCTTCACAAGTAGACCCTGCTATACGTGACAATCTGGGCCATTTGGAGTTTTGTTTAGCTGATAATGTGAAAGATCCTGCGACAACCTATTCACAATGGATGAGCTATGATGCTTTATTACATGTGGTGGGTTCAGCATTTGAGAATCACTATTTGGCTGAACAGCAAAATTTCAAACAGCGTATGATTGACATGTATAGTTTAGACCCAAATTTTGAGCCAACTAATTTAATTCATAGTATTCCCGAACTTGACGAGAAAGGCTCTCTTAAAGAGCAAATAGAATTTTTAAAAGAACATATTCAGAATAAATTGGATGCTTATGAAGATCCGTCACGCGAACCTGTTGTTTGGGATTACATTAGAAAGTCAGCTTGTTACGTTAAGAACAAGATTTCTGGTACGGCTCAAATGCCTGAACCTGAACTTCCTGTTGACGAGAGAAATAAGAGCGGCTTGGAGCTAAACCACCCGGCGCTATATGAGGCGATGAAGCGTTATGCAGAAACCCATAAGATGGCGGGCTGGGACTTCGAGAAGGGCGTTCATGAATTAGGTTTCCTATCAAATCAAGACCAGTCTATACTCGATCTGAACGTTGAGCTTGCTTTTGAGGCGCTTATGCAAAGTGGTGATCATCGTATTAATGAGTGGTTCACTTGTGCCATTAAAGAATACATGACTCTCGGCGCATTTAGCACTTTAGAGTATTTGCAATTCTTCTTATTTATTCACAGAGGAGGTGAGAACATCATGGCTTTGTTAGAACATGGCGCAGGTGGTCTTAGCCTCCGACCTGTGGAGAAGTATAAAGTTGCAAAAGTCCAACGCAACGATCCTGCAGACTATCATAACGTCCAAAAGAAGAAAGCTCTAAGAAGTTGGTTTTCGAGTCTACGTTTTTGTACAGGGCAGGTCAGATACGAGACCTGTATGCGTGAGGCTTTTAAGTATTTTTGGCAGGATTTAAATATAGTTGATTTTAATAAATTAGTAGCAAAAGAAAATTTAAATTCAAATTTTGTACCTCTTAAAGGTTTATTAACGAACGTAGTATTTTCTCCTAGTTTTGAAAATTTATATAATCTTCATTTTGCTTTTCTATCGCGTAAAAATGATGAAACCCAGGAAGTCGTTAGCAAATTTAAAAATTCTTTCCTAAAATTATATATGTATGAAAATTTTTTTTTTAATCTTTGTATAGGCCAGCTGGATCACAGGTGTAGTGTAAGTGTTGTATATAATTATATGAAATCTAGTCTTAGCGATGCTTCCTATTGTAGTGTTAGAGATAAGCTTACTTTAAGAGGTGTGGAAATGAGTGTGTGTAATGTATGTATGTATTCTAACCAAATGCTTTACTATTTATTTGCTTTAGGCGCGGCTTCTTGCGCGACTCTTACTTATTGCTCTAGTGGCGCGTTTGGTAGGGAAGAATTAAGAACTTATGAATATAATGATATTAAACGGGCTCTTCGCAAGAGGAGTGTTGCTAAAAGTCAAAATTTGTTTATGAGGTTTGGTCGTTGGCTTAAATGTTTATTTATGCATGCTTTGCCTGATACAGTGTACGCTATCCTTACTACTATTCGTCATCGTTTACCTTCAATCCTTGTCGCGTTGACTGCCGTAACAGGCATTTCATACATGGCAGGTGCATTTGGAGGCACTATGATGGGATTGTATGGTGGTGCACCTGAAATTCAGACAGTGGTAGCGGATAAGCAAGCCAACTATTTCAAGTTTGATCATCCTAAGCATCCCGTAGTCCAAAAAGTTAAATTTCCTTCTAAATCTTTTAACCAACCTCAATTGTCATCCGCTTCTCGGGTGGCTATTCATAATAAGCTTAATCGTAATTTTGTAAAATGTTTTGTTACCTGGATAGAGGATGGTAAACGCGCTACTAGACATTGTAACTGTTTAATGTTAAGAGGCCGAGCTATGTTGATTTTGCGACACTACATAGAGGAGTATCAGTATTTAATAAGTCAGGGTGCCGAGCTCGAGATTTTCCTTTGTTATTCCGCAAAGGATGGCACAACACCTTGTAAAGTGGCTATTACGTGGGAGCACCTTATTTCCCGGATAGCTTGGTGTTCTTCTGACGCCCAAAATTTGACTTCTAATTTTGGTATTGCAATTCTTCCAAATTTTGTTCCTCAATTCCCAGACATTGTGCGTTGCTTTGCTAAAGAGATTGAGCATAGCAACGCCCCATCGATGGGTGACCTTTATGTATTAGCTGGTCAAAATTCCTTTGATCTTCCTATTAGTATTAAGAAAAATTTTACTGTGTCTGATACTCCTACTACTAGTGCCGTATTTTCCTCTGTTGTATATAGTTATAATCGTCAATTTTCTGGTATGTGTGGTAGTGTGCTTGTTGCCCCTACGCTGGGTAGTGGAAATGGAGCTATTATAGGAATACACGTCGCAGGCAATAGCCAAAACGGCAATGGGTATGCCGAGCCTGTTTATTATGAAATGTTTGCGTCTTTCTTTGAAATGTGTCCCCAAATTGAAGTTCACCCTATCGACGTAAGTGAAGATGTGCCGGATTTCGAGCTTAACTCAAACCTCTTGACGTATGGTACGGTTCCTAGAACTCACGCCCATAAAGAAAGTGGTAAGACCAAGATCGTTCCGTCATTGCTTCATGGCAAAATTTTTCCTGTCAAGACCGAAGTTAACCCCCTACGACCTGGTGATAAGAGGCAGCCTCCTGGAAGTCACCCACTGCGCGATGGCTGTAACAAGCACGGTAGTGGAGATATCCGGGTGTTTGACCCAAAGCTAGTCGAGGAGGTGAAAGAAGCCTTGTCAGATCAACTTCCCCAGATTATTCGTCCTATTAGAGCGGAAGTAAAGCCTTTGACTCTCGAACAAGCTATTTGCGGTGATGTTAACGTTCCACACTTTGAAGCCCTAAAGTGGAAGTCTTCTGAAGGCTTTCCACTCTCTGCCTCTCGACCTAAAGGCGCCCACGATAAAAAGTGGCTCTTTGAGTTAGAAGACGGCGAATTCGGCTATAAACTGAAAGGCATTCATCCTGCTCTTAAGCTCCAGCTTAAGATTAGAGATGAGTGTTTCAAGAACAACGTGAAACCTAACACCATTTATGTAGATTGTTTGAAGGATTATAGGCTTTCTCCCGAAAAGTGTAAAATTCCCGGCAAGACGCGTATTTTTTCAATAGCTCCAGTTCAGTGTTGTATAGATTTTAGAATGTATATAAATGATTTTTGCGCTAGTCTTAAGAAATCTAACATTAGTAATGGTATAGCTATAGGTATTAACCCCGACTCTATGGACTGGAGTCGTCTTGTAAATTATTTGTTTGAGGTAGGAAGCAAAATTATTACTCTGGACTATTCTAATTTTGGTCCCTGCCTCATGTCGCAATTGGTCTCTGCGAGTAACGATGTCATTGTGGAGTGGCATCGGTATCATGGTGCTAGTGAATCTCACGTGAAACGCGTTGAGTGGCTACTAGATAATGATATTTTAAATCCTGTACATTTAAGTAGTAATTTAGTGTATCAGACGGTTAACGGAATCTCTTCAGGATCTCCTTTAACAGGTGAGTGTAATTCTATTCCAAATTTATTTTATATTCGGCTTACTTATCTAGAAATTATGCGTGATCACTTTCCTGAGTACGCTAACACTTATTATTTTAATCTTTTTGTCCGTTTAGTTGTTTACGGTGACGATCTTATTATGTCTGTTAGTGATGATATCTCTGAGTTATTTAATGCGATAACTATCAGAGATTATCTCGCTAAACATGGCATTAAGGTTACCCCCGCTCAAAAAGACTCTGAAATGGTCCCGTATACTAGTATATACGACGCCTCATTTTTAAAGAGATCCTTTAAAGAGCATCCGTTCCGTCCTGGTGTGTGGCTTGCGCCTATAGAGGTGACTTCAATTGAAGAGTGTGTCAATTGGAGTCACGCCTGTGACAATCCTCAAGAAGCAATGCTTGAGACTTGTCGTGCAAGTTTAGATTTAGCATACGGGAGAGGTCCAGCATTCTACAATGCCCACTATCAAAAACTCAAGCGTGCCTTGAATGAAATTGGATTAGTGTTGAATTGTAAAAACTGGAACCTCAGAGACGCGGAAATCTTTGACGATTCTGTTCCTGCTCAGGAAAAGAATGCGGTCATGCCTTGGTATTATAGAATGGCGGAGCTCTCCCTTTAGGTTAGTTCCTTGTAAATAGTTTAAGTCATAACCCGATCCTAGAATAGTATGTCGGCCCAACACTTCATAGGTCTCTAGGCTGCTGCGCTTAAGTGCGTGGCGGACTAGAGTATGTAAAACTTCGAGTTTAAGTGCCCCTTAAGCTGCTGGTTGTGTTGGTGTCCCAATGTTAGTTTTAGGTCTTGAACTGACTACCTGGTCCTTTGTTATGTTGCCAGCATAACACAGGGGGGCCTAGGTCTAGTTTTTTCGGGAAC
>Seq9 [organism= Chicharrita del maiz rhabdovirus] partial sequence
TGGACAGAAATTGACTGAACCAGGAAGTATATTGACAGAATAGGATACCACCAAATTACAAACTCACAAGAACAAAAACCATTAAGAAAGAGATCATATAATACTCAAGTAGATAGCGTGATATAAGTTTCATAGAGATTCTTTATCGAACTACTCCTTTTCTAGGATGGCATCAGGCAAAGCTGGAATTAAAGCAGATTTTAAACAGTACGATCGGGGTGCAAATGCATTCACGTGTTTGTCAAAACCCGGCATTGACTTCTCGATGGAAGAGTTCCATCTGCTGCTAAGTAAGCAGGCGGAGATCAAATATAAGACAGCCAGCCCCGAAGAAATGGTCCCTCTTGTTAAAGAGTTGATCCATTTTTGGTTAACAGGTGATCCAGGTACCCAGAATGTTGCATCCTTAATCATTGCTGGAATAGTTTTAACTCCCACGGTAAATCCACCCTATCAAGGTACCCCTCTTTTCTCAACCTTAACATCGTCCTCATTCCCAACATCACTAGAGGAGATTGTAACTGGTAAAGGAGAGAAGTTGAGTACAATGACATTCTCGGCTGATAGTTTTGTCTATAAAATCAGGACTACTCAAAATGAAGAGGAGACCGCCCCCAAGTTCTCTGACAATGGGACAATCATTGAGTGGACTTATGATGTCTCTAAATTTGAATATTTGCGAGATGAAGCCAAAAACCTAACAGCTCGGCAACCGGAGTCTCTGTATAGATTGTTGCGATGGATAGGTATTCAAAGTCTTTTGGCCATGAGATGTAGTGTAAAGCTGCATCAGAATGTCCATGCTTATTCTTTGGCTAAGACTGGTCCTATCATTAATCAGTTTTATCCGGCGGACACAAAATTAACAGGCACGGGAGGATGTTTGAAAGCATTCACATTGGCAGCAGAAACTGTCAAGAAAGGATCCCCCACATGCACAGCTATCCTTGCACATCTCTTGAATGAATACCACAAGGCAGATGATAATGCAGATGAGAGGAAAGTCGGAATTCTGAATATGTGCACCTTGTTACCGCTGGCTTGGAATGGGTTAGGTCTCGCAGCGTACGCCATTGAAGTGGCAAGTGCATATAGCTTATTCCCTGATGATATGTTGAACGATCTAAATACTTCACTAACTGAGGTAGGTTGTGAACGAATCTGGAAATTCCTTGTCAAGCATCGGGGGGGGAATCCGACACCCTTAGTTGAATGGTGCAGAATCCTCAACTCAAGATATCACTCTGAGATGGCGATTGCCCAAAATGTGGGAATGGCAGCTGCACTGGCGGGAGCCCTTGCAAATCAAAAGGGCTTTGAGAGTATCTTTGATGCAGTGGCTTTGAGAGATATTGATCCAGAGATCAAGGACACCTGCCGCACTTTCGGTGAAGCCATGTCCAAAACTTGGAGACCCACAGATCTGTCAGAGATCAAATTAAACCCTAAGCTCTATGAAGCCTTGAACAAGACTCAGAAAACCAAATCCCCCTCAGTAGATTTAGAGAAAAAGGGTGACCTGAAACTATAGTTTGTTAATCACAGACTATAAAAAAACCATTAAGATTTACGAATATGGGTGGAAACAAACCTAATCGTAGCAGGAAATACGACAATCCTGATATTCGGCTGAAAGAGAGCGATGCTATGACATCTCGGTCTTATGTAACTGAGACATTGTCAGAAACTGGTTCCGAGGGGACCACGGAATATGCCCAATACCATATGGTCCTCACTGAGTATTTTGACCTACAACCGGAGCAAGCGTTGCCAACCTTCCAACATGAAGAGATGATGAAGATTGTTGAATTTGCAGCGGAATATCTCCAGACAAGCAAACATCCTCCTGATCTCCTTAAGTACATCACAGAGAAGATAGCCACTTCTCTGAAGGTCTCATCTAAGCCTGAAGATACCTTGACGATCATTGAGATGTATAGGGAGATTTTTCAGAAGGTATGGAAACACTTTTATCTTGAGAAATCCACGACCATTGATTTTACATTCAATCAACTCTCTATAATCGGATCAGAGATGAAGGAAACAGTTGAGAACCTCAACCAATATGAAGCTAACAGAAAAGCTGAGGCGTTGGAGCAAGATCGACAACGAAAAGAGCTAATGGAAACCATGGAATCCATCAAGAGTGCTTTGAGGCCATTGGAGACTTGGAAGATGGAATATGAAGCCAGTCGAGGACATCTCTCTTATGGAGGCTCAGAGTCAGGAACTACCCAGCAATCCCTCGGAGATAAATCCATTCGATGGGGGTATTCAAACCTCATTGACATCACTGATCCAAATGACCTTTCGTTTCAAGGCAATATCCCTGCTCAACTTCAGGACCTACTTCAGAAATGTATGCAGAAAAGTGAAAAGATGTTCCAAATTGTGGTGAGGCAGGACTACAATCTTGTTCATCGCACTTTTCAAAAGTTCATTGAGAGTAAAGAATGGGATCCTAATGAGTTCCTACAGATAGTCTCTGGTCAGTCTTGGTTCAAAACTTGATCAATAGACTATAAAAAACCATTAAGAGTCTCAGATAATTTGGACAAATAACAGTAGTGGTCATGAATCTCGACAGACAAAAGGGACAGGTTCGACAGACCCATGATCTGCTCCCGACAAAGGTCAACGATGTGTTTGAGCTTCCTCACACAATCCAATCCTCATGGAAACAAGCTGCTATTTCAATTACCGGTCATATGTCACTAAAACATCGGGGTCAAAATAAAGAGAATATGATTATGAACGTGGCCATTGTTATGGTGAGGGAAGGGCTTGATTTTGAACGATGGAATGCGATGGGATGGGGAATTGTGTGTCACGAACTTGCCTCTTATGTAGCCACTCATATCTCCACTGTAAATACTTGTGACAACCCATTTAGGAAATATTCATGGTCTCCTCTATCGCTGAAGGTGGTCTCTGAAGTCCCAATTGTGAATGCCGAGAAACCTTTTGAGGTGTCTGTTGGTCCTACTGTGTTTAAACATTTCGATGATTTAACCCCAGATTTCAGAATTGAATATGGATATCAAATGAATGTTACCCCGATATCGGCTTATCAAGAGAATGAGTGGAACTTGAAGGGATACACTAACAAGATGGTCTCCAAAGAGTTTGTTGAAAAGATAGGGTCCGACTTTCCTGACATTTTCAGACCGTTTCGTCAAATAGGCAACATTCCCAAGGAAGAGGAGATAACTCCTACCTGCCCTGATGAGAGTAAGGTTATGAGTACAGTAAAATGGAACAACTTTCGGTCTTTATTTAAGAGAGCAAGGAAAGATGAGTGATCCGCAGATAATAAAAAACCTTTAAGATATTCTAAAGATAGTTCGCAATCTTACTCTACTGTGAGAAGAGAGGTATCAATGATGTCATTGTGGTTCACGATAGTCTTCATTATGACTGGATTTCTTCCTTTCACTTCTGGAGCACCTCGATATGACCCTGCATCTCAGGTTCCTTTAGATGACTCTTACCGGATTTATACGTTGGTTCACAATGATAGTTCCCTCATCGAAAGCTATGATCTGATCCCAATACCGAGGTGTTCACCGCCCAATGGGACGAATTGTAGAACTCTTCCATTGACCCTAGCCTTTTGGAGAGTAGACAACACACAACACAGTCTAACCGGATATGTTGTAAGGGTGAGGGAGATAGAAACCTCATGCAGCACCAATTTCCTGGGGCAAGAGACCAAGACCCCCGAACATGATATTATAATGGACATAGAACCTCATGAGAAATCATTCATGGCTAGATATCCACTCGAGGAATTGAATGAGTACACAACTCCCACCCATTACACCCCATTTAATGGAAGCATAGTATACTCATGTCGGTGGATGGCCACGGAGAGATATACAGCCCGCATCATAGAAGTCCGCAAGATACCCTTCTATTATGATGGATTTGGATTGATCGGGCCGGAGGGTCTGGATTCAGGTTGTCTGAACCATGTAAACACCTGGTGCCAGAGCGGAAAGAAAGATCTTTACTGGATACCTCAACCGCCTCCTAACACCTCATGCCCGTATGTTAAAGAGGATAGGGTCCCGGCGATGGCATCAACAGGATGTTTTCAAGATGGGAAAATTGCAATTAGCTCTCCACAAAAAGCCCTGTCAGTTTGGCTAGAACCATCTCACGGAAAAATTCCCCTGATCTGCGCCTCAATTGCCAAGCCCTTGTACCTTATTTGGACAGCAGACAAATATATCATCTCCATACATGATTCCGATCCCAAGTTTTTATATAAATTTGCGTCAGAGATGAATATAACATTCCTTCATTTACCTGGAGGGAATTCCATCAAATCCCGAAGTCTTGGCATTAACGGAACAGAAGAGGATGATACTGGTTCATCGCTTCATCGAACTATTCGAGCTGCCATCAGTGCGGCGGTCACAGAGGATCAGCGATTTGAGAAATCGCGAAATATCGGATTCCGATCTTTGGGTCAAAGATCATTATCTGATCGATCCGTGTTGAAAAATACAAAGAATCACGAAAAGACATATAATAGAGCCGAATTGACTTTTGCCATCAACTCTCTCAAAGAGATGGTAGGATCTAAGTTTATCAATTTAATGGTTGATCAATGTAAAACATTTCAACGTGAGATGGCTCTTGCATACCAGCAACTCGACACTTACCCAAGTCTTCTTGGAAGAATCTTGTCTGGTGACCCAACAGCGATAGGAACTCTGGTGAATGGAGTTATGATGGTCACTCACGCAAAAAGAATTAAGGGCGGATATATAGGCATGTCCCCTAAGGAAGTCATGGGAAGGTATCGAAGGTATTATGCTGAAGACAACGAATTATCAGGGCATCAATTATGCCTTGAATCAGGAACAGGGTTGGTTGCCTTGTGCCCAACTGGAAAGGCTCCTGCACCCCAGGACTCTTTCGTTGTTCCCTTAATTGATGGAAGTTATGTCAATATTTTCTTACCCAATGTGATCCATGGAAACCGGTTCTCAATTAAGAAGATCAATTTCCCAGATTTTGTGTTCCGTGAGGAAAATCTCTGGAAAAGGACATTGGCCACTTCCTCTTTTACTGCAGTGATTGAAGCAGAGGACACTAAGACTCTTATCCCATGGAGAAGACAAATTGAGGAGAAGACACACCGGAACATATTGTCTTGGGTGGGAGATCTATTAGCGGAGACCGGGTCGATGATGATCGGTGTATTGTGGGGTAGCTTAGGGACAACCATTCATTTGATAATATTGACAATAGTTGGATTGTTCATTTATTGTATAGGATGCAAACTTTGGGCCTTGATCCCTAAGAAGTCGTCCCCGCTAATAACCAAGAGAACTGAATCTCATGAATCGGAATGGTAATCGACAGATAATAAAAAACCGTTAAGAATGGGATCTAACGGAAGTTCCAATACCCATGAGTCTGATAATGGCTTTAGGCGCTCTATCTATCTTGGGAGGGATATGGAGCTACTTGCAGGGCCTGGTGGAATCGGCGGTGAGCTCTTTGAGCTCTCTTGTCGCCGATCTTCAGGGCGGCAATGGTTCCTCTGGTTCAAGCTTGCAATAGGATTGCTGTCTCTCTTATCACACACGAGCCTCATGTACCTCATATGGGCTGTTGTTCCACATCCATCCAGAGTTTTTGAGCTGACCTCTTAGGTTATAAAAAACCATCAAGAGGAGTAATCATTTTCTATTACCCTTATCCTATAAAGTTGCACTCCCGACATGCCTATTATGTCAAAGGATCCTCAGGATAGCCTCAAAGTCAGCTGCCCGAATCCCACCTCATACACCATTGCTGAGGTTGCGGAGATTGGGATTATGGTGGTGCTTTTGATAGTCTCGATCTCCACACATGTCCTGATTAGGGGCAAACTAGGCTGATCCTGATAAGAGATTATAAAAAATCAGTTGGCGGAATGAAAAACCTCTAAGAGTCGGAAAAATCGTTATGGAGAGCCTCTATGATGATAGCGGAGGGATACCAAGGCCCCGAGATTCTATTGTATCTGTCGGAGGCACACACCTTACTTCACCGCTAAGGCACTTTGCAAGTGAATGTGCTCTCTCCCCGGAGAAGAATCCCCGCTTGGTTCGGGCGAGATTGATAAAATTAGAATGGAACCAAATGAAAGATCTATTCGGGGTGAACAAGACAATTCAACAGTCCACCTTAGCGCCCCTGATCAAGGATTTCTATAACCTTGTCCTATCGTCTCCTAGAGATCCAGAGCATTATGTTAGGTTCTCAAATTGTATCGATATTGCCTTGGAGAATTTCAGGTTACAGAGTGAAGTCTTGGACGATCAAATGGGAACAGGATTATCACCCCACCTCGGAATTGACTTTGTGAAAGAACAAACCCTGAAAGAAACCTTGTTGTGGAAATTGTTTCAAGCTAAAGAGCATCTGAATCAAGGTGTAATTCTTAGTGCAATCAAGCGTCGTAGAATGAATAAGGACATACCCAACCGAGGATGTGACACTTGGATAGAAGAGAAGAAAGGGATTTATTCAACATGGATGATGGGCTTACATCTTGTAGTTAGTCACAATTTGTTTGCCCTAGAGGATTGTCAAGGAATTGTTCATCTCATGTCCCGAGATCACTTCTTAAGTCTAAGTGATATGATATCCCAGCGGTTCATGATGTCCTTAGCAACAACTTTCGGAAACTTATGGGGGTTACGCAATTACATGACATTAGAATTATTGCAACAGTGTTTCTTCGTTAATGATCGCGTCTTACATCGATTTGGGGAATCCGGTTACAAATTAGTCAGTCAATGGGAATCAATCTGCCTTGCCGTGTTGTTGGAATATGAAGAGGATCCTCTAGTGGACCAAACTTACCCTCAGACTATGTTCGCAGATTATTTGTTGACTTTTCCCGATCACGATGAATGTCAGATGTTTCTAAGAGACACCTGTAACTTAATAAGAGCCGCCTTGGACAAAAACCCGGATGTCTGGTGTCAAGTATACGGTATGTACCGTTCATGGGGTCATCCGACGATTGACGCAGCAAAAGGCATAGCAAAACTAAAGTCCTACGCTTGTAAGAACAGATATACAATGACGAGAGACATAAGACGTGTAAGTAGTTTCTTTAAGCAACAGTTTTGTGTTAGTTATAGAGATAAGCACGGCCATTGGCCTAAATTGAACCTCGATCGCATTTCACCCGATTGTCCCCTGGCTCAAGCAATCACAAAAAATTACACCATCCCTGTAGATTACTCGCCGTCTGCTTTAGAGTTATGGAGTTTGATCAAAGGCGAGAAGACCTTTGAGGTGCGATTAAATTACGATTTATCAGACCTCATTTCTGATGCTGCCATGTCGCATGGAGAGGCCAAGTTACGGGAGGAGAGTAATCGGGGGAGAATTGGTGCATCGGAGGATCGTGCAGTTATCATTCAGTGGTTGAAGTCAAACTTGTCTGACCCGGAAACCTTCTTGAGAAATATCGATTTGAATGGGTTTGACCCCAATGAGAGGGTGATAGGAGTATACCCAAAAGAGAGAGAGATGAAGTTATATGCCAGGTTCTTCGGATTGTTGCCATTGGGAAAAAGGATGTACGTTGTTCTCACAGAGGCTATGATAGCCACCCATATATTACCTTATTTTCCGGAGATCACAATGATGGATGATGCTTTGAAGCTAACCAAGAGGAAATATCGATCTACCAAAGAACAATCAGGTGACTCTAAATGGGTTCACATTGTCACTAGCATGGATTTTGAGAAATGGAATTCAAATATGAGATATCAAGAGACCAAAGAGATCTTCAAGTTTCTGGATAATCTATTCGGTTATTCTAATGTCCTAGCAAGGACTCATGAGATGTTTGAGGAATCGGTTCTTTATTTGGCAGATGGAACATTCTTGCCTCTTTTTGATGATAACGGGATGAAAGAATCAAGTTTCTCTTGGAGGCGACACTTAGGAGGGATAGAGGGGTTACGCCAGAAAGGCTGGACCTTATTCACAGTCTGTATGATTAAGATTGTAGCCAAGGATTATGGGTCTAAGTTCGAACTAATTGGCCAGGGTGACAATCAGGTGTTAAGGACTTCATGGGACAGGTCTCAATTTACGGCAGCCACTATAAGACGACAGCACACAGACATGATAACTAAATTATGTGAGTTGATGTCTTCAATCGGACCACCATTAAAGGCTTCAGAAACATGGTCTTCTTCACTGTTCTTCATTTATGGAAAAGATTGTTTTTACAAAGGATTGAACCTTTCCATGTCTCTCAAAAGAGTGTGCAGGATGTTCAAGACTGACAACGACGGACTGCCTACTCTCGAGTCTGTTGTTTCATCGTTGTCTGCCAATGCATCTGCCGCAGTTCAAGCAGACTATTCTCCCATCATCCCATTCCTATTATTCAGCTTTGAGACAACCTCGGCCTTCTATTTGCATTTGTTCGACAACCCGTTAAAAGGCGGAGGATTACTCAATGGGGACATAAGACAGGCGGAATTCACTATCGCCGGAGCAGAGGGGAAACGTTCAAAGGTCCGATTTAGGATCCCTCCAGCTATCAAAGGGCTGATTAACCGTCAGGATCCTGTTTTATTCAAGACATTACTCTTACTCCCTAAAACATTAGGGGGTTACCCTATCACTTACCTCTGCCACCTGTTGACACGAGGGTATCCAGATAGATTAAGTATGGACATATTTATGTTCATGAACTGTAAAGAAAAAGTCACCCACCGAACCCAACAATTCATTTTGAACAATTTTTCACATTTACACAAGAATCCAGTACCAAACCCCAGTCTACTGATTCAAGACCCTTATTCTGTAAACTTGTTGACCCCCTCCAGTCCCAAGGAGAGAATCCAGATGCTGGTAATGGGGTATCTGACAGAAGCTCAATGGATAACTAATCCACTGTTTAAAACTTACTTACCTCTATGTTTGTCCACAATGGATCCATGCCTAAACAACTGCTCACAGAGCATGAATCCTGGAGTGGCCCATGAAATCTTTGATGCAACACTTGAGGGAAGGGCCACTCGTGTAATTAAAAAGATCAACAAAACCTCCACTATAGTTAAGATGGCTAAAACCTCTGTTGATTGTGCGTTTCTGGATGCTGTAAGTAAAGCAGAAGAGAACTATTGGTGTCACCTCATCCATAAGCTATCTGTTGAGGGCAATCATCAGTTACTGAGAAATGTTTGTAGTACATCGCAAGCACAGGCCCTTAGAACAACTAGCTGGAGCAAAGACATTCGTGGAGTAACAGTGGCAAATCCACTTGAAGCCTTTCGGTTGATTGAGGTAGGCCAAAAAGAGTGCACACTTTGCAGGGGGGACACCACTGGGTACATCACATTCAAGATCGCTGAAGATGCCTCTAGAAAGAATGATGTTCTGTCCTCTCTAGGTCCATGTGTACCCTATCTGGGCTCTAAAACGCAAGAGAAAGTTAAATCTTACGGGAAAGAATTGGGTCAAGAATCTTCACCACTATTGAGTAAAATAGTCTCATTGATGTCCCTTGTTGGATGGGGTTGTAGTGAACAGTCCAACATGGCTCAGCTATTACGCGATATTCTCGGGACCATGACGGATATAGATCCCGACCTTCTTATTCCCCTGAGAGAGCAGATAACAGGGTCACTTGAACATAGATTTCATGACTCTATCTCTAAACATGGTGGTTCTCTACCTATCATATACAACATGACCACTTATGTATATATAGTGACAAGCACCCTAACTAAGTACAGCAAGGGACAAGCAAATGTGAACCTCCACTTCCAGGCAACAGTCACATCTTTCTTGACTTGGTTATCTTGCATAGTTCATGCTAGGGAGACATTGGGATCATTGTACCATCTCCATGAAACTTGCCATGATTGTATAACTCCCATTTATGAAGGGATGCTTGACTTCCCGAGTCCATATCCCTCTGACAAATTGCAGAGTTTTCCTGATAATCCGTTTTGCTGGATCCCCAAGGAGGTTGCACTCCCTACAGATCTTAAGATTCTGCCAAAAGAGAAGAAGATTGAATTCCAACGGGCCCCTGAAAAATACCATCAACGGTCCTTTGATTTGCTTCTGGCGAGCTTAGCGGGAATCTTGGGCCCATATCGAAATCGACAGTCAGTGGATAGCGCATCATCATTACCTTATCTGTGGTTGATGAAAACAGACGCACATCGACTATTCTTCAATATTTGCTTCCTCTATTTGATTGATCAATGCTTGAGAGCAAGATCAGGACTTTTAGCACTCCGGGACCCCAACAAAATCGTTCAGGACCTTTATAAGATCCCGGCTGAGAACTTCTCTATCATTCTTCCCCTTCTCAGCAACTATGTTAATATACAAAAGTTGACTCTTGAACCTTTCTTGTTTGATGGAGGAAATACACCCGAAATTCAAGTTCATACGAGTGGAGAGGCCANNNNNNNNNNNNNNNNNNNNNNNNNNNNNNNNNNNNNNNNNNNNNNNNNNNNNNNNNNNNNNNNNNNNNNNNNNNNNNNNNNNNNNNNNNNNNNNNNNNNNNNNNNNNNNNNNNNNNNNNNNNNNNNNNNNNNNNNNNNNNNNNNNNNNNNNNNNNNNNNNNNNNNNNNNNNNNNNNNNNNNNNNNNNNNNNNNNNNNNNNNNNNNNNNNNNNNNNNNNNNNNNNNNNNNNNNNNNNNNNNNNNNNNNNNNNNNNNNNNNNNNNNNNNNNNNNNNNNNCTCGAGTACTCGATAACCCAATCACCAACTTCTCCGAAAGCCACATTAGGACAGCAGTTGCTCAACAAATGGTACTGTCTTCGTATCTTGTATGCGGATTTTGAGACTGATTACTTGTCCAAAATGATCCCGGTGGGAGGGTCACAAGGACAAGAGAATGATCCCTGCATTGGAGTTGTTGCTACCTCCTTGTTCAGCCATGCCGCCCTGGGGCTAAATGTCAAGCAATCTTGGCTGTCAGAAATGACCCCATGTGAGAAATCTGAGATTCATGAGACCATCCCTGTAATACAACTGAGTGATGCGGACATCTCAAGAGGAGAAATTCATTTCCTCAAGCCCTATGGATACCCTACTACGGCGCCCTACAAGCTTTTGTCAATTAGCCCCAAATTGCCATCACCCCCTCCCAACAGCACTGCTTTATGCCTGGCGGATGGGACAGGGGGCTTCAGTCTGACTCTCATGAGACTGTTCCCCGATCTGAAGATATTCTACAACACCCTGATCGACCTCCACAATGCTGCTCCGCAAGTTCTGTTAGATTCAATCCCTCCTGCACTTGTCCCATATCCCTCACTGATCGATCGTTTAGTCTATCGTCAACAAGGGTTAGAATGGTCTACTGATCTCACTGACCCCGGATATGTGGATAGATTGTTCTCCTTATTTAGTGGAAGAACCATTTTTGGAATAACCTGTGATGCAGAGGGAATGACATCATCTAGACACAACAAAAGTCATCAGATTCTCTTCACCATTCTCTCGGCTGCCTGCCGGCTTCAGGCCCACTTCACTCTGTTCAAATCATATGTGGAACCAACCCGGGACCTTGCATTACACCTGTCTGCATTTCTGAAAACCTATAATGAAGTGATCCTCATAAGGTCCCGTTATAGTGGGTCTAGAAATAATGAGGTTTACATCTTGGGAAAATATCCAAAGATCCACACCCACACTGTTTGGCTGGAACATGAGTTGAACTGCCCAACTACCTGGATTGGAGAAGAACACACCCGTAATCTGGTTACACAACTATGGAATGCCTACCGGGGTCATGAGGTTCCCCCCATCAGTACACAAAAGGCATGTAATGAGTTCCTTAAGACCCCATGGTTGATAAAACGCATCTCAGGGGATCTATATCAGAAATTCTTGGGATTAGGAAACCTCAAGAAGGAGACATTCCCCGTGAAGTCGATTGCCCATATCGGGTCTAGATGGGGGTCTATCAGGTACAGTCTGGATTGGGAAACGAATGCACAGAGCGATGTCTCCAGAGGTCGAGTAATCAATGCTGCTGTCAATTTGCTAGGGCTGTATGGCGGGTTCGCTCAAGATCTCAATCATCTGAAACACATGTTCTCCCATCTTTCCAATCATAGCTTCTACCTCTGGAGGAGAGCAGACGGGAGAGGAGGGATGTGCACAATTTCCCCTTTATCTTCTCAGTGGGAACAAGTTTTCTCAATCTCCCTGTATCAAATAATGACACAGCAAAATTGCAATCGCATTTTCAAACTAGCGGCTCTCTGCAAAGAGATGCTTGTCCCTAACCTAGTAGATTATAGATCATCAGTGACAGATTTCACACTAAAGAGTTCTGATTCATATGAAGCACGAGAATTAAGAAGAGCATATCGACGTCAACGACGAAGCGAGACCGAAATCAAAGAGATCATATCAAGTCTATATCTACACGCGGGGATGCTGTCGGAAAATCCCTCATTCAATATCGGGGTATTGGGATATGGTTGAGAGGGTGGCCGTAGAGATATTAAAAAACCAGTGTCATTGCTGTGATTTGGGCTGATA
>Seq10 [organism= Chicharrita del maíz bunyan-like virus] segment L genomic sequence
CATTGTCGGCCGCAGCGTCATCCGAGTGATCTGTGATAAATCTGATAATAATGGAGATTATTGACTTAATACGGCGTTCGTACCGTATTGAAGAAGAAGCCTGGCCTGGCTTAAGGGTCGACAACAACTTCTATAAGCAATGCCCTAAAGTGAGGATTCAAGATGTCTCCAACATTGTGGAAGTTTATGAAGTGGCTGGTGAAGTGACATGGAGATACAAGGTTCCAGAGTACGTCTCAGAAGGAACAAGTATTGTAAGCTCCACAGAATTTAGGAGAGTCCCTAAAAGGTATGCATATAAAATCAGACATGAGTTCGTTGCAGAATGCATATCTGCAGAATACACAGACATCAAATTGGCAAGGATGTTCCCGGATGTCAATGACTCAGAAAGTGCCATGACCCCAGATTGGATATTCAAGGATGGTTTTGGAATAACACATGTATTAGAATTAGGAACATTTAGGTGCACAAGATATGAAACAGTAAGAACAGAACTAGAGAGGAAGATATTCAAATACAAGGGTCCATTAAGTAATAGGGGAACAAAAAGCATCATCACATTGACCGGGATAATAGTTACCGAAGAATATGTGCTCACTAATATTGTCCTACCGCAGCATATTGTGGATGATTTGTGTGCCAGGATGGTGATATCAGTGGCACTGGAAAATGATGCTGCAGCTAAGGGGATCAATCTAAGGGAGAATGCTGACAAGACGGAGGCTGAAAGAATTGCAAAGGAAATTGGTGACCATATAGGCTCTCTGACCATGAAGGACCCAGAGTTGAGTGGCTTCAAAGTTCCAATTACAACTGATTTTTACAATAAGGTGATAAATCATGAGCCAAACGTGGAACTAGTGTCGAAGTTATATTTGAAGTGCAGAATGAAAGCAATGTTGAGTAATTCTAAACCTGATCATGAGGGAATGGTGAAAAATTATGTCAAGTCTTTTGAGAACCCTATGAATATGAGAATGGAGAGGAAACCAGTTACCATAATGCCATTGGTGGTTCTAGACCAGTCTCTTAATAATTCATTCAACGTGTCTAAGCCTGTTGTTGGATCTGCTCCCAGTCACTTGAAGGCATTGTGGAAGTCAGCTCTCTCTCAGGCTTACAATAATCCCAAATATGTTGAAAGATCCATGGGTGAGGCACTGAGAGAAGCATATTCAACAGATAAAGAACTAATAGACAACCTTAGTAAAATGAGACTGAATTCTAGAGAAAAATACCATAGAGTTGACATGTCCTCTGTCATCACTCCCTCGATACGCAGGGAACTGCAGAAAGATGGGCTATTTGGCAAGTCAGCAAAGGACGTGATAATGATTCAATCTAGAAGGGAGAGAAAAAAGATGAGTTTCACTTGGGGCACCAGCACTCTTGACATAGATGAATTCATGAATAACAAAAGTTTATTTGAGACCCAAAATGAGATTCCGTGGTGCCAGAACAAACCAGTAGAGCTCTTGGAAAAGGCTCATGAAATGTCAGGAAACAAGCATTTCAATATGGAAATACTAAAAACCTGGATGAGAACTAATTGGTTTTTATCAATGGACTTGATCTCAGATATTGCCACAGAATTGTGCCTGTCTATCAAACAAAATACTAGGAATGATGAAATGATTTTGAAGAAGATAAAGAACTACCCGATCTTCATTCTCATCAAGACAACCAACTCAGACTCACATCTATTTTTCTCACTCTATATACCAGAAGGCTCAAACGTGAAGTTTCAAATGGGTCTACCTTTCAGGGGATTACATGATGCAGGTGTTGGCTTAATGACAGACTTTGTATCTGTGAAAAAACATAAACTTGGGAATTTCTTGAATGCATCCAGCAGACTTTTGACTCTTGTCTCTTTCTGGTCAGACTTTTATGGCATATCAACAATGAAGTTGGAAGAATTCAGGGACAATGTGGAAGCCATGAGAATGCTAAACATATCTATGCTGGTGTCATTGGAGAACAAAGCTGAAACAGAGGAATCAATCACCCAATCAAGGTACATGTACATGGAGACCTTTAAATCTATATTATCAAAAAGCAGGCCAAACCCAATGAAAATCCTTTCAAAATTAACAACAAAGCCTAGAACCAGATTGAACTTGTGGGTGTTAAAAAGGATAGTTCAGAATTTCCATGCTATGTGTGTTAGACCACCAATGAGATCAAAGATAGAAACAAGAGCAGAACTATTTGACATGGAGGACTCAATGCCAGGAGATAAATGGGACAATCTCATAAACTTTTTTACTGGGTCCACACTGAAGTCTGCAACAGGTGCAGTACAACTTATGTATTTAGGATATCTGAAGGATAAGAATGAAGAGGCAGAAGGAAATTCTGAATGGGCTTTGGTTGAAAAGATTGTGGAAGAGGAAATAAAGCTGAAGAGGAGCAAGGGCAATGAACAGTATGGGATTGTCCAAATTGATGAGGAACCACCAGAGGGAAAGGGTTTCTCATTAGACTGTATCATGATGGGAATCAATCTGATGAAAACCAGACTTAAGAACAGACTAGGGAAGGAATGGAAAGAAACTCTTCATCAAGATATATTGAACAATCTTGCTAGACAACTGACACATGAGATATCAACCCTGAAGGCATCATCAAAGATAGAGCATGCTGGGTTTGGGAATGGCACTGCGAATCTCAATGATCAAAAGCACATTGCCAGAGTTAAGGTGCTAGAAGCATTAGCAGCCAGAATAGAGATGGTTGGGCTCAATCCTATGTTGAGTTTAAAATCAATTCTTGAGTTGGTGGAAAACACCACAAAAGGAGTCATTTGTGATTTGTTCAAGAAACAACAGCATGGTGGCACTAGAGAGATATATGTCCTGACTATTGAATCAAGGATATTGCAACTGTTTATAGAATCAATATCAAGAACCATCTGTGAATATTTTGAGGAAGAAACCTTAACTCATCCTGAAAACAAGTTAAAGAATCTTGATGAGCATAAGACTAGGTCATACAAGATTGCAAGGGCAAGGGCTTCGGTATTTGCTGATTTTTGCAGCTCATCAGACAAAACTAGATGGAATCAAAACTTCATAATGACTGCAATGTGTGTCCCGTTGTTCCATCTGACAGATAAAAGCATGCATGCAGCCATTCAAAGAGTTATGAACCTATGGGCCAACAAGCTGATAAAGCTTCCTCCTTATGTTGTGAAGCTATTAATGGAAAAGAAAAAGTTGTCATCTGATACATACGACACCCTGTATAGAAAATTTTATGGGATGGATTCTTTCAAGTGTGACACCGACTTGCTGAATGGCCCTAGATCTGCCTACATGAGACTGACTACTGGCATGATGCAAGGAATACTACATTACACAAGTTCACTATTGCATGTGTGCTTCCTGCAGGTATCAAAGCAGATGACAATTGCCACTCTAAGAAAGAAGCATGCACATAAGGATATGAGATTCACTATGACATCTGTATGTTCATCAGATGATTCTGCAACTATTCTAACTGCTTTTTCTCCTAAGGATGCAGGGGAATTTGAGCACTCTGACGTAATGTCTTTTCTAGACTGTGACACTAGCCTAGAGGCACTGACAATATTCTGTAGATACTTCTGCATGGTGGAGTCAGCTAAGAGCACCATTGCTCTTTTTGATTACGTTGAATTCAATAGTGAGTTCATTTTCAAAAATACCATTGCAATGCCAGTGATCAAATTTGTTGCTGCCTGTCTCACAATATCTGAATCAGAAAGTTTCATGAATCGTCAATATGAGTTGTATAACCTAATAAGCTCTTTGTCATCATCAGGGTTCCCATTCCTAAACACTTATATGTGCCAATTAGCTCAAGGATTACTGCATTACAAATCTCTGGGCTCATCGACTTCAAGCCTCTTTGAACACTACGCCAATGAAATACAAGAGTACCCAGACCCTGTGCACGGGTTCTTTTTGCTAGACAAGGACATCTTTTGTGGTGTGCTAGGCCAATCTTTTTCCAGGTGGATGGCCTTTCAGAGCAACATCCTATTGAGATCAGGTAGTGCTACTCATGAAGGGAAAGAATTAGCTGTGATGGAAGATGGCACTGTAGTTGATTCTCTTGTAGTAAGGCATGGAGAACATAGGAGATGGTACAAGTTGCTGGACAGGGTTGTGGAGGGTAGACTGAACGTGAAGACAGAGAGCATAACAAAAGATAAGGATGGCACTATGAGTTTGGTGAATAGAGAATTGGTGGCAGACCGCATTAAAATTGTTAACTCTATCCCAGAACTGCTTTATAGACATCCAGACACAATTTCTGAGTTAAAAGTAAAACTAATGTGCAAAGCATTGAGCCCAGGAGTTTCCAAATCACTACAGAAAGGCAATCCTTTGACTCAATCCTTCTCCTCCACAGCCTACACTATGTATGCACACTGCTTTACTAGGACCACTACAGAAAAAAGGGTGATCATTGAATCAGACACCATGAATAAGAGGGAAACTAGAGAAAAGAAGAACCTGAGGTGCTCTCTGCTGTCGTCCCTCAAGGAAAGAAAAGACTATGCCAAGAAGGTGATGGAACAGGGTTTACAACTGATCTCTCTAGAGACTTTGTTCCCATTGCACCACTCTTTTGAAGAGGCCATTGAGGTGTTCTCAACCTTCAACAATTACACATGGGTGAAGACACATGAAATGAGGCAGAAGAAGACACTATTTAGAATTCAGCCTAGAACTGATAGAGTTCCTTTCACTCTGATGCAAATAATGACTGCTAAATGGTTTGGGTTCTCAATAAGGGCTAGTAGAAATGTGGTGGAAAGATGCTATGGTGTTTACAAGGAACAGTTTCCATGGCTTTCTGATGACTTTGAAGAAACACTAAAGCAAAGCCCTTTTGAGCTACACACAGAACTTCATGGGTTCATCTCTTCACAGTCAAGGAAACCCAGGAGTTATTTGAAAGTGGGTCCTGCAATAACAACTGAAAGATTTTCACATCAAATATACCAAATGGTCAGAAAAAGCAGTCTCAGGAACTACTTCCTGGAGCAAATAGGAAATGAAGAAACAGGAGCCACAGGGTTGCCCATCAACATCACTGCAGACGGTATACGTAGGGAAAAATTGGAGTCTGAGTTGAGCCTGGCACTGCACATACCAATTAAGAAAGTAAGGAACTTCCATGTTGAAGACTGCCTCAGAAAGCTGGCAGCTTCTAAACCTTCTGTCAACGACTGGATGGACTGTCCTAAATGGGAGTTTGAGGTTGGTTTAATAGCCTTATTCCATCAGCAGTATATCAACAAGGAAGAAGTAATGGATGCAATGAAGAAGAAGGGGGCAGGCATCAGAATTGTCTACACCAAAGAGCAGGAAAGAGAAGTTGACAGTGATGGGAACATAAGATGGAAGGGCATTGGGCAATGTGTTGTGGATGCAGAGGGTATCGAGTTGAGAGTGGAATTAGAAGATGATACGGTTCGAAGAGTGCATACTAGAGAGCCAGAGAGACTTAGGCGAAACCCTGAGTTAATGCAGGAGATATTCAGAAGATTAAACAGTAGAAAAAGTACCAGGAACCTGTTTGAAGTGAGGTGTGTCTTTAGATTCAATGGACAGAGATTTGAACATCACTCTTGTGAGGGGACACCAATAATTCATGACCCTGATCTATCCCTCTCATTTACGTATACAAGCAAGGTGAGGTTTCACATAGGAATGGGTGGTTGTGGGATAGTCTGTGATGAAGCCGGAAGAACTTTCCCTTTACTAAACTTTAAATCAAAGAAGTGGGCGTGCACCACAAGATCCTGCAACCCCTCAACCATGGATAGTTTTTGGGATGCATGGGTCATGCAGGCACCAGCTACAGTTGAAAGAGCACTAATGAGCTTGAGGAAGATAGATAGCATGCTTCTGACAGATGAAATCAGCTTGCATGAGAAAGACATGTTGAGAGGATGGACAAAGGAATCTATTGAAAACAGACTAAACAATAAGGGAATAGGCTTAGTGAATTATGGTCATGCAGAATCAGCCATTACTAGCTTAGTTGATGACCCTTTTGATGATGAGGATGTTGACACCTGGGCATTCGACATCAATGAAGATGAAGAAGCAATGGAGAGTGTTTTTGACATGTTCTCAAAAAATCTAATAGAAGCCCATGAGAATGAGTTGGAAGAAGAACTAGAAGGTCAGATGTTGAATGAAGAAAATCTAATTCTTTTTGAATCATTCTTAGATCCATCTAACCAGAGATCTCCGTACAGACCAGTCATATGCAATTGGTTACAAGAAGAGACTGAGAAAGACAGGTCTGTCATAACCAAGGAGCACCTCAATTACCATGCACTCCACCCAATATGGGATGGGTTCATAAATGAACTCCACACACTAGACCCCAGATATTTTGAGAAGGTTCTATCAGGGGTTACCCCTGCCATTGAGAAAGAGATAGCAGAGATGCTAACTAGGATCTTATCAATAACACCCAGGACTGTTGAACAGACAATGATGGAGAGGTTCATGAGGGGTGCTGGTCAGGAAGAAGAGTGGTGAATTGGCTAATCTGTTAGCCCCTGCCGTGGTCTGGTTAAACCACATGTTAGGTGGTGATCACCAATATTGTATTATCCCTTTATTTGTGTTGCTTGCGGCC
>Seq11 [organism= Chicharrita del maíz bunyan-like virus] segment S genomic sequence
TTATCAGTTACATTAAACTGTGAATCATTACACCCGGTCCGAGTTTGAGTACTTTGCGGAAGAACAGCGACGAAATGTCTTCCATGCAGCAGATTTGGGAAGCAATAGCAGAATGGTTCGCGATGGAACCAGGGCTTCAGTTCGTCAAAGAGCAGATGGCTGACTTCACGATTTCTGCTCAAATGATGAGCACATGGAAGGACATGGTGGCCTATAATGGCTTTGATGTGAAGAAGGTGCTCCTGGCCTTGAAGCAGTCAGAGGTGAAGTATAAGGCTAACTTCTCCCAATTAATCACGTACCGAGTTGAAGTTAGCACTGGGGGGACTGCCGGTGTGGTCAGCTATGACAACCAAAGAACCGCAGCAACAGATATTGCTCTGATGATATATCTGTTTGCAAACAGAGGTTCCTCATGGGACAAGATTAAGGAGAAGTCACATAAGGGGCTGGCTGACATAATGGACATGCTTGAGCAGAAGTACACCATTGACCACACCAAGAGGACATCAGGTGAGTCAGGACTGAAACCTGACACTGTGACACTGCCAAGAATTGCCGCCTGCTTTCCCATTGTGGTGTGTGACTATTTCGATGCTGGTCATGGGAAGCCTTTAGTTTCACTGGCAGAGCTGGGCTTGGCTGACTCAATTAGCAAGTGTGTCCTGAGCAACTCATTCCCCTGCGTGATCCCACAAGGCCTGACAGGTACCAATTTGTATCTGCATTACATAGGATTCTATGTGCATCTGAAAGTGGACAAGGTTATCCACAAAAAAGATAAGAAGTACACAGAGATCCAGCAGATACTGACCTACTACCAGGCCAGTCACAACACCCCAGCAGTGCCAACTCAGATCACAATCAGGGGAGAAGAAAAGTACCCCAGGAGAGCTTACCTAAAAAAGAAGCACATCTTCACTGACCTGAATGAGCCAGCTGCTTGTTTTAAGAGTGTTGAACTTGTGGACAAGCTGAAGGATAAAATGAAAGCTATCCGACCTGAGGTTCCAGAGGAGGACTGGACTGTGCTGTGGGGTGATCTCATGCTGACATAAATTAGTGTGACGATGAGGTGACAACCTCATTTGTATATATTTTATTGTTCTTTAGTTTATTATTGTTTTTGTTTATCGTGGGTGTTTGTGTGTGTGTGTGTGTTTTCATTGTATTTTAGTGTGTGTGTGTGTGTGTATGTGTGTACATACATCCAGAAGGATGGATGTGTGTTGCAGTTTGTGTGCTTTGTATTCTCAGAATTCGTTTTGTGTTTTTTGCGCC
